# Supplementary material for: Emergence of plasmid stability under non-selective conditions maintains antibiotic resistance
Source: Nat Commun. 2019 Jun 13;10:2595. doi: 10.1038/s41467-019-10600-7 (PMC6565834; doi:10.1038/s41467-019-10600-7)
Supplement: Supplementary file 3 — Source Data [file 41467_2019_10600_MOESM3_ESM.xlsx]

## Sheet: Fig.1 a,b;d
Figure 1 a,b,d				plasmid	bottleneck	replicate	temperature	transfer	host frequency
Plasmid evolution experiment				pCON	S	1	37°C	0	97.97468354
pCON				pCON	S	1	37°C	14	72.6744186
				pCON	S	1	37°C	28	2.631578947
				pCON	S	1	37°C	42	13.73626374
				pCON	S	1	37°C	56	0.711743772
				pCON	S	1	37°C	70	0.132275132
				pCON	S	1	37°C	84	11.76470588
				pCON	S	1	37°C	98	0.2
				pCON	S	1	20°C	0	96.82539683
				pCON	S	1	20°C	14	99.73684211
				pCON	S	1	20°C	28	85.16129032
				pCON	S	1	20°C	42	73.07692308
				pCON	S	1	20°C	56	56.07734807
				pCON	S	1	20°C	70	42.2907489
				pCON	S	1	20°C	84	22.27722772
				pCON	S	1	20°C	98	17.91044776
				pCON	M	1	37°C	0	97.97468354
				pCON	M	1	37°C	14	56.4738292
				pCON	M	1	37°C	28	21.44772118
				pCON	M	1	37°C	42	4.531722054
				pCON	M	1	37°C	56	13.04347826
				pCON	M	1	37°C	70	1.403508772
				pCON	M	1	37°C	84	0
				pCON	M	1	37°C	98	0.3
				pCON	M	1	20°C	0	96.82539683
				pCON	M	1	20°C	14	94.02390438
				pCON	M	1	20°C	28	38.79310345
				pCON	M	1	20°C	42	35.13513514
				pCON	M	1	20°C	56	62.5
				pCON	M	1	20°C	70	71.20418848
				pCON	M	1	20°C	84	95.46370968
				pCON	M	1	20°C	98	35.01683502
				pCON	L	1	37°C	0	97.97468354
				pCON	L	1	37°C	14	82.28571429
				pCON	L	1	37°C	28	24.24242424
				pCON	L	1	37°C	42	21.93995381
				pCON	L	1	37°C	56	12.63537906
				pCON	L	1	37°C	70	3.485254692
				pCON	L	1	37°C	84	1.321585903
				pCON	L	1	37°C	98	1.5
				pCON	L	1	20°C	0	96.82539683
				pCON	L	1	20°C	14	91.57303371
				pCON	L	1	20°C	28	88.53754941
				pCON	L	1	20°C	42	87.60330579
				pCON	L	1	20°C	56	52.44755245
				pCON	L	1	20°C	70	33.80782918
				pCON	L	1	20°C	84	25
				pCON	L	1	20°C	98	19.71830986
				pCON	S	2	37°C	0	97.6
				pCON	S	2	37°C	14	64.89675516
				pCON	S	2	37°C	28	28.27004219
				pCON	S	2	37°C	42	10.86956522
				pCON	S	2	37°C	56	2.34741784
				pCON	S	2	37°C	70	2.105263158
				pCON	S	2	37°C	84	6.923076923
				pCON	S	2	37°C	98	0.2
				pCON	S	2	20°C	0	97.51243781
				pCON	S	2	20°C	14	97.6109215
				pCON	S	2	20°C	28	41.59292035
				pCON	S	2	20°C	42	53.57142857
				pCON	S	2	20°C	56	48.46938776
				pCON	S	2	20°C	70	17.5
				pCON	S	2	20°C	84	23.20675105
				pCON	S	2	20°C	98	0.787401575
				pCON	M	2	37°C	0	97.6
				pCON	M	2	37°C	14	58.25688073
				pCON	M	2	37°C	28	21.23076923
				pCON	M	2	37°C	42	8.02919708
				pCON	M	2	37°C	56	4.716981132
				pCON	M	2	37°C	70	0.1
				pCON	M	2	37°C	84	0.85106383
				pCON	M	2	37°C	98	0.2
				pCON	M	2	20°C	0	97.51243781
				pCON	M	2	20°C	14	97.13603819
				pCON	M	2	20°C	28	51.28205128
				pCON	M	2	20°C	42	30.2
				pCON	M	2	20°C	56	29.41176471
				pCON	M	2	20°C	70	10.5
				pCON	M	2	20°C	84	15.625
				pCON	M	2	20°C	98	1.968503937
				pCON	L	2	37°C	0	97.6
				pCON	L	2	37°C	14	80.98360656
				pCON	L	2	37°C	28	47.9616307
				pCON	L	2	37°C	42	28.74743326
				pCON	L	2	37°C	56	25.64102564
				pCON	L	2	37°C	70	11.52737752
				pCON	L	2	37°C	84	17.16068643
				pCON	L	2	37°C	98	9
				pCON	L	2	20°C	0	97.51243781
				pCON	L	2	20°C	14	90.05847953
				pCON	L	2	20°C	28	68.30985915
				pCON	L	2	20°C	42	81.40495868
				pCON	L	2	20°C	56	30.48780488
				pCON	L	2	20°C	70	61.42857143
				pCON	L	2	20°C	84	94.5754717
				pCON	L	2	20°C	98	69.1943128
				pCON	S	3	37°C	0	95.87378641
				pCON	S	3	37°C	14	35.54119548
				pCON	S	3	37°C	28	37.03703704
				pCON	S	3	37°C	42	6.211180124
				pCON	S	3	37°C	56	14.28571429
				pCON	S	3	37°C	70	0.625
				pCON	S	3	37°C	84	1.255230126
				pCON	S	3	37°C	98	0
				pCON	S	3	20°C	0	97.47474747
				pCON	S	3	20°C	14	99.51456311
				pCON	S	3	20°C	28	87.74193548
				pCON	S	3	20°C	42	71.12068966
				pCON	S	3	20°C	56	44.79166667
				pCON	S	3	20°C	70	31.25
				pCON	S	3	20°C	84	24.18558736
				pCON	S	3	20°C	98	20.71005917
				pCON	M	3	37°C	0	95.87378641
				pCON	M	3	37°C	14	76.37540453
				pCON	M	3	37°C	28	13.58695652
				pCON	M	3	37°C	42	5.673758865
				pCON	M	3	37°C	56	2.941176471
				pCON	M	3	37°C	70	3.601108033
				pCON	M	3	37°C	84	1.1
				pCON	M	3	37°C	98	0.2
				pCON	M	3	20°C	0	97.47474747
				pCON	M	3	20°C	14	97.22222222
				pCON	M	3	20°C	28	85.28138528
				pCON	M	3	20°C	42	24.28571429
				pCON	M	3	20°C	56	53.1496063
				pCON	M	3	20°C	70	57.72727273
				pCON	M	3	20°C	84	37.5
				pCON	M	3	20°C	98	14.40329218
				pCON	L	3	37°C	0	95.87378641
				pCON	L	3	37°C	14	82.55319149
				pCON	L	3	37°C	28	22.4137931
				pCON	L	3	37°C	42	5.703422053
				pCON	L	3	37°C	56	3.50877193
				pCON	L	3	37°C	70	2.688172043
				pCON	L	3	37°C	84	0
				pCON	L	3	37°C	98	0.6
				pCON	L	3	20°C	0	97.47474747
				pCON	L	3	20°C	14	87.29281768
				pCON	L	3	20°C	28	91.2568306
				pCON	L	3	20°C	42	53.5
				pCON	L	3	20°C	56	42.64392324
				pCON	L	3	20°C	70	49.72375691
				pCON	L	3	20°C	84	29.41176471
				pCON	L	3	20°C	98	12.31527094
				pCON	S	4	37°C	0	99.1087344
				pCON	S	4	37°C	14	45.33333333
				pCON	S	4	37°C	28	20.25316456
				pCON	S	4	37°C	42	3.710575139
				pCON	S	4	37°C	56	1.644736842
				pCON	S	4	37°C	70	0.1
				pCON	S	4	37°C	84	25.26315789
				pCON	S	4	37°C	98	0
				pCON	S	4	20°C	0	99.07407407
				pCON	S	4	20°C	14	99.53051643
				pCON	S	4	20°C	28	88.23529412
				pCON	S	4	20°C	42	87.77777778
				pCON	S	4	20°C	56	89
				pCON	S	4	20°C	70	54.66666667
				pCON	S	4	20°C	84	41.66666667
				pCON	S	4	20°C	98	23.25581395
				pCON	M	4	37°C	0	99.1087344
				pCON	M	4	37°C	14	66
				pCON	M	4	37°C	28	22.58064516
				pCON	M	4	37°C	42	5.226480836
				pCON	M	4	37°C	56	1.261829653
				pCON	M	4	37°C	70	2.673796791
				pCON	M	4	37°C	84	0.3
				pCON	M	4	37°C	98	0.5
				pCON	M	4	20°C	0	99.07407407
				pCON	M	4	20°C	14	94.07665505
				pCON	M	4	20°C	28	83.45864662
				pCON	M	4	20°C	42	61.07142857
				pCON	M	4	20°C	56	27.45901639
				pCON	M	4	20°C	70	31.12582781
				pCON	M	4	20°C	84	20.07648184
				pCON	M	4	20°C	98	0
				pCON	L	4	37°C	0	99.1087344
				pCON	L	4	37°C	14	78.53107345
				pCON	L	4	37°C	28	13.88888889
				pCON	L	4	37°C	42	18.59504132
				pCON	L	4	37°C	56	12.5
				pCON	L	4	37°C	70	5.714285714
				pCON	L	4	37°C	84	18.25396825
				pCON	L	4	37°C	98	10
				pCON	L	4	20°C	0	99.07407407
				pCON	L	4	20°C	14	92.67015707
				pCON	L	4	20°C	28	88.82978723
				pCON	L	4	20°C	42	78.34224599
				pCON	L	4	20°C	56	37.71289538
				pCON	L	4	20°C	70	33.33333333
				pCON	L	4	20°C	84	16.33393829
				pCON	L	4	20°C	98	5.288461538
				pCON	S	5	37°C	0	98.29867675
				pCON	S	5	37°C	14	59.63855422
				pCON	S	5	37°C	28	7.894736842
				pCON	S	5	37°C	42	7.334963325
				pCON	S	5	37°C	56	1.577287066
				pCON	S	5	37°C	70	5.076142132
				pCON	S	5	37°C	84	0.571428571
				pCON	S	5	37°C	98	1
				pCON	S	5	20°C	0	97.87234043
				pCON	S	5	20°C	14	98.67256637
				pCON	S	5	20°C	28	86.66666667
				pCON	S	5	20°C	42	86.41975309
				pCON	S	5	20°C	56	80
				pCON	S	5	20°C	70	59.40594059
				pCON	S	5	20°C	84	54.79452055
				pCON	S	5	20°C	98	60.60606061
				pCON	M	5	37°C	0	98.29867675
				pCON	M	5	37°C	14	44.38642298
				pCON	M	5	37°C	28	18.86792453
				pCON	M	5	37°C	42	5.167958656
				pCON	M	5	37°C	56	2.631578947
				pCON	M	5	37°C	70	0.294985251
				pCON	M	5	37°C	84	0
				pCON	M	5	37°C	98	0.2
				pCON	M	5	20°C	0	97.87234043
				pCON	M	5	20°C	14	18.10089021
				pCON	M	5	20°C	28	3.75
				pCON	M	5	20°C	42	2.45398773
				pCON	M	5	20°C	56	3.846153846
				pCON	M	5	20°C	70	83.33333333
				pCON	M	5	20°C	84	40
				pCON	M	5	20°C	98	85.44600939
				pCON	L	5	37°C	0	98.29867675
				pCON	L	5	37°C	14	78.38709677
				pCON	L	5	37°C	28	40.74074074
				pCON	L	5	37°C	42	76
				pCON	L	5	37°C	56	29.10958904
				pCON	L	5	37°C	70	16.89189189
				pCON	L	5	37°C	84	27.85326087
				pCON	L	5	37°C	98	18
				pCON	L	5	20°C	0	97.87234043
				pCON	L	5	20°C	14	85.86956522
				pCON	L	5	20°C	28	43.95604396
				pCON	L	5	20°C	42	43.95604396
				pCON	L	5	20°C	56	30.37974684
				pCON	L	5	20°C	70	68.45637584
				pCON	L	5	20°C	84	92.40506329
				pCON	L	5	20°C	98	11.50442478
				pCON	S	6	37°C	0	98.54132901
				pCON	S	6	37°C	14	60.79027356
				pCON	S	6	37°C	28	11.5942029
				pCON	S	6	37°C	42	6.281407035
				pCON	S	6	37°C	56	4.924242424
				pCON	S	6	37°C	70	1.236093943
				pCON	S	6	37°C	84	1.333333333
				pCON	S	6	37°C	98	0.2
				pCON	S	6	20°C	0	98.39572193
				pCON	S	6	20°C	14	97.5
				pCON	S	6	20°C	28	61.32075472
				pCON	S	6	20°C	42	67.26190476
				pCON	S	6	20°C	56	34.5
				pCON	S	6	20°C	70	18.4079602
				pCON	S	6	20°C	84	13.95348837
				pCON	S	6	20°C	98	4.697986577
				pCON	M	6	37°C	0	98.54132901
				pCON	M	6	37°C	14	68.87052342
				pCON	M	6	37°C	28	16.152019
				pCON	M	6	37°C	42	2.93255132
				pCON	M	6	37°C	56	2.04778157
				pCON	M	6	37°C	70	0.564971751
				pCON	M	6	37°C	84	0.78817734
				pCON	M	6	37°C	98	0
				pCON	M	6	20°C	0	98.39572193
				pCON	M	6	20°C	14	13.46153846
				pCON	M	6	20°C	28	2.777777778
				pCON	M	6	20°C	42	20.28571429
				pCON	M	6	20°C	56	3.821656051
				pCON	M	6	20°C	70	0
				pCON	M	6	20°C	84	0.583333333
				pCON	M	6	20°C	98	37.74834437
				pCON	L	6	37°C	0	98.54132901
				pCON	L	6	37°C	14	81.17647059
				pCON	L	6	37°C	28	25.22255193
				pCON	L	6	37°C	42	13.05970149
				pCON	L	6	37°C	56	3.821656051
				pCON	L	6	37°C	70	1.302931596
				pCON	L	6	37°C	84	0.636942675
				pCON	L	6	37°C	98	1.2
				pCON	L	6	20°C	0	98.39572193
				pCON	L	6	20°C	14	94.59459459
				pCON	L	6	20°C	28	95.09202454
				pCON	L	6	20°C	42	98.9
				pCON	L	6	20°C	56	91.96940727
				pCON	L	6	20°C	70	86.36363636
				pCON	L	6	20°C	84	88.62275449
				pCON	L	6	20°C	98	25
				pCON	S	7	37°C	0	96.5738758
				pCON	S	7	37°C	14	23.33333333
				pCON	S	7	37°C	28	36.86635945
				pCON	S	7	37°C	42	8.706467662
				pCON	S	7	37°C	56	1.271186441
				pCON	S	7	37°C	70	1.564129301
				pCON	S	7	37°C	84	1.199040767
				pCON	S	7	37°C	98	0.6
				pCON	S	7	20°C	0	91.97530864
				pCON	S	7	20°C	14	85.8044164
				pCON	S	7	20°C	28	15
				pCON	S	7	20°C	42	0.552486188
				pCON	S	7	20°C	56	0
				pCON	S	7	20°C	70	0
				pCON	S	7	20°C	84	0
				pCON	S	7	20°C	98	0
				pCON	M	7	37°C	0	96.5738758
				pCON	M	7	37°C	14	40.78947368
				pCON	M	7	37°C	28	12.80898876
				pCON	M	7	37°C	42	4.601226994
				pCON	M	7	37°C	56	1.136363636
				pCON	M	7	37°C	70	2.208201893
				pCON	M	7	37°C	84	2.17155266
				pCON	M	7	37°C	98	0.6
				pCON	M	7	20°C	0	91.97530864
				pCON	M	7	20°C	14	95.14925373
				pCON	M	7	20°C	28	53.84615385
				pCON	M	7	20°C	42	35.29411765
				pCON	M	7	20°C	56	79.83870968
				pCON	M	7	20°C	70	55.41401274
				pCON	M	7	20°C	84	0
				pCON	M	7	20°C	98	18.51851852
				pCON	L	7	37°C	0	96.5738758
				pCON	L	7	37°C	14	80.39215686
				pCON	L	7	37°C	28	18.24324324
				pCON	L	7	37°C	42	22.47191011
				pCON	L	7	37°C	56	14.01869159
				pCON	L	7	37°C	70	1.764705882
				pCON	L	7	37°C	84	5.789473684
				pCON	L	7	37°C	98	2.5
				pCON	L	7	20°C	0	91.97530864
				pCON	L	7	20°C	14	66.66666667
				pCON	L	7	20°C	28	38.86010363
				pCON	L	7	20°C	42	13.51351351
				pCON	L	7	20°C	56	1.776649746
				pCON	L	7	20°C	70	1.639344262
				pCON	L	7	20°C	84	1.032702238
				pCON	L	7	20°C	98	6.172839506
				pCON	S	8	37°C	0	96.875
				pCON	S	8	37°C	14	24.63054187
				pCON	S	8	37°C	28	0.1
				pCON	S	8	37°C	42	0.5
				pCON	S	8	37°C	56	0
				pCON	S	8	37°C	70	0
				pCON	S	8	37°C	84	0
				pCON	S	8	37°C	98	0
				pCON	S	8	20°C	0	94.30051813
				pCON	S	8	20°C	14	92.8
				pCON	S	8	20°C	28	96.2962963
				pCON	S	8	20°C	42	92.44444444
				pCON	S	8	20°C	56	84.35582822
				pCON	S	8	20°C	70	18.91891892
				pCON	S	8	20°C	84	7.310704961
				pCON	S	8	20°C	98	0.448430493
				pCON	M	8	37°C	0	96.875
				pCON	M	8	37°C	14	15.54404145
				pCON	M	8	37°C	28	1.604278075
				pCON	M	8	37°C	42	0.720720721
				pCON	M	8	37°C	56	0.1
				pCON	M	8	37°C	70	0.1
				pCON	M	8	37°C	84	0
				pCON	M	8	37°C	98	0
				pCON	M	8	20°C	0	94.30051813
				pCON	M	8	20°C	14	23.4375
				pCON	M	8	20°C	28	16.81415929
				pCON	M	8	20°C	42	11.42857143
				pCON	M	8	20°C	56	8.8
				pCON	M	8	20°C	70	2.840909091
				pCON	M	8	20°C	84	1.766004415
				pCON	M	8	20°C	98	0
				pCON	L	8	37°C	0	96.875
				pCON	L	8	37°C	14	18.64864865
				pCON	L	8	37°C	28	5.80270793
				pCON	L	8	37°C	42	0
				pCON	L	8	37°C	56	1.461988304
				pCON	L	8	37°C	70	0.4
				pCON	L	8	37°C	84	2.575107296
				pCON	L	8	37°C	98	0
				pCON	L	8	20°C	0	94.30051813
				pCON	L	8	20°C	14	26.31578947
				pCON	L	8	20°C	28	20.40816327
				pCON	L	8	20°C	42	9.154929577
				pCON	L	8	20°C	56	3.418803419
				pCON	L	8	20°C	70	1.604278075
				pCON	L	8	20°C	84	3.157894737
				pCON	L	8	20°C	98	23.07692308

## Sheet: Fig. 1c
Fig. 1c				plasmid	temperature	transfer	number of host colonies
Single colony transfer				pCON	37°C	0	30
				pCON	37°C	1	29
				pCON	37°C	2	27
				pCON	37°C	3	26
				pCON	37°C	4	26
				pCON	37°C	5	20
				pCON	37°C	6	20
				pCON	37°C	7	17
				pCON	37°C	8	14
				pCON	37°C	9	11
				pCON	37°C	10	7
				pCON	37°C	11	6
				pCON	37°C	12	5
				pCON	37°C	13	5
				pCON	37°C	14	3
				pCON	37°C	15	1
				pCON	37°C	16	1
				pCON	37°C	17	1
				pCON	37°C	18	1
				pCON	37°C	19	1
				pCON	37°C	20	1
				pCON	37°C	21	1
				pCON	37°C	22	1
				pCON	37°C	23	1
				pCON	37°C	24	1
				pCON	37°C	25	1
				pCON	37°C	26	1
				pCON	37°C	27	1
				pCON	37°C	28	1
				pCON	37°C	29	1
				pCON	37°C	30	1
				pCON	37°C	31	1
				pCON	37°C	32	1
				pCON	37°C	33	1
				pCON	20°C	0	30
				pCON	20°C	1	28
				pCON	20°C	2	27
				pCON	20°C	3	27
				pCON	20°C	4	26
				pCON	20°C	5	26
				pCON	20°C	6	26
				pCON	20°C	7	26
				pCON	20°C	8	24
				pCON	20°C	9	23
				pCON	20°C	10	22
				pCON	20°C	11	22
				pCON	20°C	12	22
				pCON	20°C	13	22
				pCON	20°C	14	22
				pCON	20°C	15	22
				pCON	20°C	16	22
				pCON	20°C	17	21
				pCON	20°C	18	20
				pCON	20°C	19	20
				pCON	20°C	20	20
				pCON	20°C	21	20
				pCON	20°C	22	20
				pCON	20°C	23	20
				pCON	20°C	24	19
				pCON	20°C	25	19
				pCON	20°C	26	18
				pCON	20°C	27	18
				pCON	20°C	28	18
				pCON	20°C	29	17
				pCON	20°C	30	17
				pCON	20°C	31	17
				pCON	20°C	32	17
				pCON	20°C	33	17

## Sheet: Fig. 2a
Figure 2a				plasmid	bottleneck	replicate	transfer	host frequency
Plasmid evolution experiment				pCON	S	pCON1	0	97.97468354
Stability test pCON				pCON	S	pCON1	14	72.6744186
				pCON	S	pCON1	28	2.631578947
				pCON	S	pCON1	42	13.73626374
				pCON	S	pCON1	56	0.711743772
				pCON	S	pCON2	0	97.6
				pCON	S	pCON2	14	64.89675516
				pCON	S	pCON2	28	28.27004219
				pCON	S	pCON2	42	10.86956522
				pCON	S	pCON2	56	2.34741784
				pCON	S	pCON3	0	95.87378641
				pCON	S	pCON3	14	35.54119548
				pCON	S	pCON3	28	37.03703704
				pCON	S	pCON3	42	6.211180124
				pCON	S	pCON3	56	14.28571429
				pCON	S	pCON4	0	99.1087344
				pCON	S	pCON4	14	45.33333333
				pCON	S	pCON4	28	20.25316456
				pCON	S	pCON4	42	3.710575139
				pCON	S	pCON4	56	1.644736842
				pCON	S	pCON5	0	98.29867675
				pCON	S	pCON5	14	59.63855422
				pCON	S	pCON5	28	7.894736842
				pCON	S	pCON5	42	7.334963325
				pCON	S	pCON5	56	1.577287066
				pCON	S	pCON6	0	98.54132901
				pCON	S	pCON6	14	60.79027356
				pCON	S	pCON6	28	11.5942029
				pCON	S	pCON6	42	6.281407035
				pCON	S	pCON6	56	4.924242424
				pCON	S	pCON7	0	96.5738758
				pCON	S	pCON7	14	23.33333333
				pCON	S	pCON7	28	36.86635945
				pCON	S	pCON7	42	8.706467662
				pCON	S	pCON7	56	1.271186441
				pCON	S	pCON8	0	96.875
				pCON	S	pCON8	14	24.63054187
				pCON	S	pCON8	28	0.1
				pCON	S	pCON8	42	0.5
				pCON	S	pCON8	56	0
				pCON_evolved	S	pCON1	0	97.31543624
				pCON_evolved	S	pCON1	14	60.20942408
				pCON_evolved	S	pCON1	28	27.37226277
				pCON_evolved	S	pCON1	42	2.666666667
				pCON_evolved	S	pCON1	56	0
				pCON_evolved	S	pCON2	0	98.57819905
				pCON_evolved	S	pCON2	14	84.34343434
				pCON_evolved	S	pCON2	28	82.25806452
				pCON_evolved	S	pCON2	42	38.46153846
				pCON_evolved	S	pCON2	56	7.25388601
				pCON_evolved	S	pCON3	0	100
				pCON_evolved	S	pCON3	14	89.57345972
				pCON_evolved	S	pCON3	28	32.37410072
				pCON_evolved	S	pCON3	42	5.714285714
				pCON_evolved	S	pCON3	56	0
				pCON_evolved	S	pCON4	0	100
				pCON_evolved	S	pCON4	14	88.71794872
				pCON_evolved	S	pCON4	28	89.39393939
				pCON_evolved	S	pCON4	42	0
				pCON_evolved	S	pCON4	56	0
				pCON_evolved	S	pCON5	0	100
				pCON_evolved	S	pCON5	14	97.01492537
				pCON_evolved	S	pCON5	28	91.33333333
				pCON_evolved	S	pCON5	42	92.97297297
				pCON_evolved	S	pCON5	56	92.09302326
				pCON_evolved	S	pCON6	0	99.44134078
				pCON_evolved	S	pCON6	14	99.09502262
				pCON_evolved	S	pCON6	28	97.5
				pCON_evolved	S	pCON6	42	99.43502825
				pCON_evolved	S	pCON6	56	100
				pCON_evolved	S	pCON7	0	100
				pCON_evolved	S	pCON7	14	89.09090909
				pCON_evolved	S	pCON7	28	84.10596026
				pCON_evolved	S	pCON7	42	20.625
				pCON_evolved	S	pCON7	56	2.158273381
				pCON_evolved	S	pCON8	0	0
				pCON_evolved	S	pCON8	14	0
				pCON_evolved	S	pCON8	28	0
				pCON_evolved	S	pCON8	42	0
				pCON_evolved	S	pCON8	56	0
				pCON	M	pCON1	0	97.97468354
				pCON	M	pCON1	14	56.4738292
				pCON	M	pCON1	28	21.44772118
				pCON	M	pCON1	42	4.531722054
				pCON	M	pCON1	56	13.04347826
				pCON	M	pCON2	0	97.6
				pCON	M	pCON2	14	58.25688073
				pCON	M	pCON2	28	21.23076923
				pCON	M	pCON2	42	8.02919708
				pCON	M	pCON2	56	4.716981132
				pCON	M	pCON3	0	95.87378641
				pCON	M	pCON3	14	76.37540453
				pCON	M	pCON3	28	13.58695652
				pCON	M	pCON3	42	5.673758865
				pCON	M	pCON3	56	2.941176471
				pCON	M	pCON4	0	99.1087344
				pCON	M	pCON4	14	66
				pCON	M	pCON4	28	22.58064516
				pCON	M	pCON4	42	5.226480836
				pCON	M	pCON4	56	1.261829653
				pCON	M	pCON5	0	98.29867675
				pCON	M	pCON5	14	44.38642298
				pCON	M	pCON5	28	18.86792453
				pCON	M	pCON5	42	5.167958656
				pCON	M	pCON5	56	2.631578947
				pCON	M	pCON6	0	98.54132901
				pCON	M	pCON6	14	68.87052342
				pCON	M	pCON6	28	16.152019
				pCON	M	pCON6	42	2.93255132
				pCON	M	pCON6	56	2.04778157
				pCON	M	pCON7	0	96.5738758
				pCON	M	pCON7	14	40.78947368
				pCON	M	pCON7	28	12.80898876
				pCON	M	pCON7	42	4.601226994
				pCON	M	pCON7	56	1.136363636
				pCON	M	pCON8	0	96.875
				pCON	M	pCON8	14	15.54404145
				pCON	M	pCON8	28	1.604278075
				pCON	M	pCON8	42	0.720720721
				pCON	M	pCON8	56	0.1
				pCON_evolved	M	pCON1	0	98.44559585
				pCON_evolved	M	pCON1	14	72.72727273
				pCON_evolved	M	pCON1	28	8
				pCON_evolved	M	pCON1	42	6.802721088
				pCON_evolved	M	pCON1	56	0
				pCON_evolved	M	pCON2	0	99.06542056
				pCON_evolved	M	pCON2	14	67.22689076
				pCON_evolved	M	pCON2	28	43.47826087
				pCON_evolved	M	pCON2	42	22.72727273
				pCON_evolved	M	pCON2	56	5.627705628
				pCON_evolved	M	pCON3	0	100
				pCON_evolved	M	pCON3	14	89.88095238
				pCON_evolved	M	pCON3	28	43.75
				pCON_evolved	M	pCON3	42	14.06844106
				pCON_evolved	M	pCON3	56	0.257069409
				pCON_evolved	M	pCON4	0	98.4375
				pCON_evolved	M	pCON4	14	89.17748918
				pCON_evolved	M	pCON4	28	82.8358209
				pCON_evolved	M	pCON4	42	86.20689655
				pCON_evolved	M	pCON4	56	92.42819843
				pCON_evolved	M	pCON5	0	97.91666667
				pCON_evolved	M	pCON5	14	95.39007092
				pCON_evolved	M	pCON5	28	62.01550388
				pCON_evolved	M	pCON5	42	50.69124424
				pCON_evolved	M	pCON5	56	11.96911197
				pCON_evolved	M	pCON6	0	99.2
				pCON_evolved	M	pCON6	14	98.26086957
				pCON_evolved	M	pCON6	28	31.53153153
				pCON_evolved	M	pCON6	42	9.803921569
				pCON_evolved	M	pCON6	56	0
				pCON_evolved	M	pCON7	0	96.34703196
				pCON_evolved	M	pCON7	14	81.33971292
				pCON_evolved	M	pCON7	28	0
				pCON_evolved	M	pCON7	42	0
				pCON_evolved	M	pCON7	56	0.787401575
				pCON_evolved	M	pCON8	0	97.79005525
				pCON_evolved	M	pCON8	14	46.52173913
				pCON_evolved	M	pCON8	28	26.08695652
				pCON_evolved	M	pCON8	42	22.55639098
				pCON_evolved	M	pCON8	56	4.117647059
				pCON	L	pCON1	0	97.97468354
				pCON	L	pCON1	14	82.28571429
				pCON	L	pCON1	28	24.24242424
				pCON	L	pCON1	42	21.93995381
				pCON	L	pCON1	56	12.63537906
				pCON	L	pCON2	0	97.6
				pCON	L	pCON2	14	80.98360656
				pCON	L	pCON2	28	47.9616307
				pCON	L	pCON2	42	28.74743326
				pCON	L	pCON2	56	25.64102564
				pCON	L	pCON3	0	95.87378641
				pCON	L	pCON3	14	82.55319149
				pCON	L	pCON3	28	22.4137931
				pCON	L	pCON3	42	5.703422053
				pCON	L	pCON3	56	3.50877193
				pCON	L	pCON4	0	99.1087344
				pCON	L	pCON4	14	78.53107345
				pCON	L	pCON4	28	13.88888889
				pCON	L	pCON4	42	18.59504132
				pCON	L	pCON4	56	12.5
				pCON	L	pCON5	0	98.29867675
				pCON	L	pCON5	14	78.38709677
				pCON	L	pCON5	28	40.74074074
				pCON	L	pCON5	42	76
				pCON	L	pCON5	56	29.10958904
				pCON	L	pCON6	0	98.54132901
				pCON	L	pCON6	14	81.17647059
				pCON	L	pCON6	28	25.22255193
				pCON	L	pCON6	42	13.05970149
				pCON	L	pCON6	56	3.821656051
				pCON	L	pCON7	0	96.5738758
				pCON	L	pCON7	14	80.39215686
				pCON	L	pCON7	28	18.24324324
				pCON	L	pCON7	42	22.47191011
				pCON	L	pCON7	56	14.01869159
				pCON	L	pCON8	0	96.875
				pCON	L	pCON8	14	18.64864865
				pCON	L	pCON8	28	5.80270793
				pCON	L	pCON8	42	0
				pCON	L	pCON8	56	1.461988304
				pCON_evolved	L	pCON1	0	70.67039106
				pCON_evolved	L	pCON1	14	99.14893617
				pCON_evolved	L	pCON1	28	88.0952381
				pCON_evolved	L	pCON1	42	84.24242424
				pCON_evolved	L	pCON1	56	16.42335766
				pCON_evolved	L	pCON2	0	99.64285714
				pCON_evolved	L	pCON2	14	97.94871795
				pCON_evolved	L	pCON2	28	76.42857143
				pCON_evolved	L	pCON2	42	38.46153846
				pCON_evolved	L	pCON2	56	15.35714286
				pCON_evolved	L	pCON3	0	99.08256881
				pCON_evolved	L	pCON3	14	67.96116505
				pCON_evolved	L	pCON3	28	52.2875817
				pCON_evolved	L	pCON3	42	12
				pCON_evolved	L	pCON3	56	5.693950178
				pCON_evolved	L	pCON4	0	99.63369963
				pCON_evolved	L	pCON4	14	91.9047619
				pCON_evolved	L	pCON4	28	83.5443038
				pCON_evolved	L	pCON4	42	40.81632653
				pCON_evolved	L	pCON4	56	10.86956522
				pCON_evolved	L	pCON5	0	98.91696751
				pCON_evolved	L	pCON5	14	90.90909091
				pCON_evolved	L	pCON5	28	53.4591195
				pCON_evolved	L	pCON5	42	44.21768707
				pCON_evolved	L	pCON5	56	37.5
				pCON_evolved	L	pCON6	0	96.8
				pCON_evolved	L	pCON6	14	95.41666667
				pCON_evolved	L	pCON6	28	61.72839506
				pCON_evolved	L	pCON6	42	37.05882353
				pCON_evolved	L	pCON6	56	21.67182663
				pCON_evolved	L	pCON7	0	95.74468085
				pCON_evolved	L	pCON7	14	94.62809917
				pCON_evolved	L	pCON7	28	90.4109589
				pCON_evolved	L	pCON7	42	64.28571429
				pCON_evolved	L	pCON7	56	35.625
				pCON_evolved	L	pCON8	0	97.63779528
				pCON_evolved	L	pCON8	14	99.11894273
				pCON_evolved	L	pCON8	28	94.63087248
				pCON_evolved	L	pCON8	42	94.28571429
				pCON_evolved	L	pCON8	56	21.47435897

## Sheet: Fig. 2b
Figure 2b				plasmid	state	nucleotide position	coverage
Plasmid evolution experiment				pCON	ancestor	1	1255.5
pCON coverage				pCON	ancestor	2	1075.25
				pCON	ancestor	3	1082.5
				pCON	ancestor	4	1093
				pCON	ancestor	5	1106.75
				pCON	ancestor	6	1109.5
				pCON	ancestor	7	1113.5
				pCON	ancestor	8	1124.5
				pCON	ancestor	9	1141.75
				pCON	ancestor	10	1153.75
				pCON	ancestor	11	1156
				pCON	ancestor	12	1164.25
				pCON	ancestor	13	1168
				pCON	ancestor	14	1181.25
				pCON	ancestor	15	1183
				pCON	ancestor	16	1190
				pCON	ancestor	17	1196.25
				pCON	ancestor	18	1201
				pCON	ancestor	19	1231.75
				pCON	ancestor	20	1238.25
				pCON	ancestor	21	1249.25
				pCON	ancestor	22	1255.25
				pCON	ancestor	23	1269.75
				pCON	ancestor	24	1280.25
				pCON	ancestor	25	1289
				pCON	ancestor	26	1295.25
				pCON	ancestor	27	1308.5
				pCON	ancestor	28	1316.5
				pCON	ancestor	29	1343.5
				pCON	ancestor	30	1350.5
				pCON	ancestor	31	1356.5
				pCON	ancestor	32	1348.75
				pCON	ancestor	33	1363
				pCON	ancestor	34	1359.75
				pCON	ancestor	35	1360
				pCON	ancestor	36	1361.75
				pCON	ancestor	37	1364.5
				pCON	ancestor	38	1362.5
				pCON	ancestor	39	1360
				pCON	ancestor	40	1358
				pCON	ancestor	41	1371.25
				pCON	ancestor	42	1382.75
				pCON	ancestor	43	1374
				pCON	ancestor	44	1382.25
				pCON	ancestor	45	1341
				pCON	ancestor	46	1381.5
				pCON	ancestor	47	1383.25
				pCON	ancestor	48	1380
				pCON	ancestor	49	1383.25
				pCON	ancestor	50	1372
				pCON	ancestor	51	1378
				pCON	ancestor	52	1377.5
				pCON	ancestor	53	1377
				pCON	ancestor	54	1385.25
				pCON	ancestor	55	1382.5
				pCON	ancestor	56	1386.5
				pCON	ancestor	57	1392.5
				pCON	ancestor	58	1394.75
				pCON	ancestor	59	1406.25
				pCON	ancestor	60	1412.25
				pCON	ancestor	61	1417.25
				pCON	ancestor	62	1425
				pCON	ancestor	63	1419.25
				pCON	ancestor	64	1435
				pCON	ancestor	65	1431
				pCON	ancestor	66	1459.75
				pCON	ancestor	67	1456
				pCON	ancestor	68	1463.75
				pCON	ancestor	69	1459.75
				pCON	ancestor	70	1456.75
				pCON	ancestor	71	1463.25
				pCON	ancestor	72	1461.5
				pCON	ancestor	73	1468.25
				pCON	ancestor	74	1474.25
				pCON	ancestor	75	1468.5
				pCON	ancestor	76	1480.5
				pCON	ancestor	77	1472.75
				pCON	ancestor	78	1480.75
				pCON	ancestor	79	1488
				pCON	ancestor	80	1481.5
				pCON	ancestor	81	1493.75
				pCON	ancestor	82	1491.75
				pCON	ancestor	83	1493.25
				pCON	ancestor	84	1511
				pCON	ancestor	85	1506.75
				pCON	ancestor	86	1510
				pCON	ancestor	87	1523
				pCON	ancestor	88	1504
				pCON	ancestor	89	1541.25
				pCON	ancestor	90	1542.5
				pCON	ancestor	91	1546.75
				pCON	ancestor	92	1550
				pCON	ancestor	93	1540.25
				pCON	ancestor	94	1546.75
				pCON	ancestor	95	1547
				pCON	ancestor	96	1563.5
				pCON	ancestor	97	1566
				pCON	ancestor	98	1567.75
				pCON	ancestor	99	1564.5
				pCON	ancestor	100	1585.25
				pCON	ancestor	101	1594.75
				pCON	ancestor	102	1595.75
				pCON	ancestor	103	1601.5
				pCON	ancestor	104	1599.75
				pCON	ancestor	105	1600.25
				pCON	ancestor	106	1609.75
				pCON	ancestor	107	1601.25
				pCON	ancestor	108	1628.25
				pCON	ancestor	109	1629.25
				pCON	ancestor	110	1636.75
				pCON	ancestor	111	1632.5
				pCON	ancestor	112	1606.25
				pCON	ancestor	113	1653
				pCON	ancestor	114	1650.5
				pCON	ancestor	115	1655
				pCON	ancestor	116	1654
				pCON	ancestor	117	1644.75
				pCON	ancestor	118	1695
				pCON	ancestor	119	1696.5
				pCON	ancestor	120	1698
				pCON	ancestor	121	1682.5
				pCON	ancestor	122	1643.5
				pCON	ancestor	123	1742.25
				pCON	ancestor	124	1740
				pCON	ancestor	125	1739.75
				pCON	ancestor	126	1728.75
				pCON	ancestor	127	1723.5
				pCON	ancestor	128	1728.75
				pCON	ancestor	129	1738.75
				pCON	ancestor	130	1738.75
				pCON	ancestor	131	1735
				pCON	ancestor	132	1742.75
				pCON	ancestor	133	1748.5
				pCON	ancestor	134	1754
				pCON	ancestor	135	1755
				pCON	ancestor	136	1756
				pCON	ancestor	137	1756.5
				pCON	ancestor	138	1755
				pCON	ancestor	139	1755.75
				pCON	ancestor	140	1760
				pCON	ancestor	141	1771
				pCON	ancestor	142	1773.25
				pCON	ancestor	143	1768.75
				pCON	ancestor	144	1774.25
				pCON	ancestor	145	1767.5
				pCON	ancestor	146	1783.75
				pCON	ancestor	147	1784
				pCON	ancestor	148	1786
				pCON	ancestor	149	1788
				pCON	ancestor	150	1776.5
				pCON	ancestor	151	1782.25
				pCON	ancestor	152	1792.5
				pCON	ancestor	153	1792
				pCON	ancestor	154	1794.5
				pCON	ancestor	155	1791.75
				pCON	ancestor	156	1787
				pCON	ancestor	157	1799.25
				pCON	ancestor	158	1799.5
				pCON	ancestor	159	1812.5
				pCON	ancestor	160	1812
				pCON	ancestor	161	1809.75
				pCON	ancestor	162	1813.25
				pCON	ancestor	163	1794.25
				pCON	ancestor	164	1818.75
				pCON	ancestor	165	1818.25
				pCON	ancestor	166	1816.75
				pCON	ancestor	167	1819
				pCON	ancestor	168	1802
				pCON	ancestor	169	1815.25
				pCON	ancestor	170	1824.25
				pCON	ancestor	171	1826.75
				pCON	ancestor	172	1830.25
				pCON	ancestor	173	1815
				pCON	ancestor	174	1813.5
				pCON	ancestor	175	1830
				pCON	ancestor	176	1835.75
				pCON	ancestor	177	1851.5
				pCON	ancestor	178	1843
				pCON	ancestor	179	1840.25
				pCON	ancestor	180	1845.25
				pCON	ancestor	181	1851.25
				pCON	ancestor	182	1851.75
				pCON	ancestor	183	1853.75
				pCON	ancestor	184	1922
				pCON	ancestor	185	1938
				pCON	ancestor	186	1938.25
				pCON	ancestor	187	1941.25
				pCON	ancestor	188	1801.75
				pCON	ancestor	189	1961.5
				pCON	ancestor	190	1976
				pCON	ancestor	191	1984
				pCON	ancestor	192	1974.5
				pCON	ancestor	193	1914
				pCON	ancestor	194	1927.25
				pCON	ancestor	195	1928
				pCON	ancestor	196	1928.25
				pCON	ancestor	197	1927.75
				pCON	ancestor	198	1927.25
				pCON	ancestor	199	1952
				pCON	ancestor	200	1947.5
				pCON	ancestor	201	1955
				pCON	ancestor	202	1954.5
				pCON	ancestor	203	1918.5
				pCON	ancestor	204	1962.25
				pCON	ancestor	205	1950
				pCON	ancestor	206	1967.25
				pCON	ancestor	207	1966
				pCON	ancestor	208	1938
				pCON	ancestor	209	1941.75
				pCON	ancestor	210	1937.5
				pCON	ancestor	211	1935.5
				pCON	ancestor	212	1945.5
				pCON	ancestor	213	1945.25
				pCON	ancestor	214	1953.5
				pCON	ancestor	215	1952.75
				pCON	ancestor	216	1949.5
				pCON	ancestor	217	1950.25
				pCON	ancestor	218	1954.5
				pCON	ancestor	219	1955.75
				pCON	ancestor	220	1956.5
				pCON	ancestor	221	1954
				pCON	ancestor	222	1949.5
				pCON	ancestor	223	1961.5
				pCON	ancestor	224	1964.25
				pCON	ancestor	225	1967.5
				pCON	ancestor	226	1960.75
				pCON	ancestor	227	1959.5
				pCON	ancestor	228	1956
				pCON	ancestor	229	1955.25
				pCON	ancestor	230	1957
				pCON	ancestor	231	1951.75
				pCON	ancestor	232	1951.5
				pCON	ancestor	233	1953.5
				pCON	ancestor	234	1947.5
				pCON	ancestor	235	1950
				pCON	ancestor	236	1948
				pCON	ancestor	237	1960.75
				pCON	ancestor	238	1960.5
				pCON	ancestor	239	1955.75
				pCON	ancestor	240	1962
				pCON	ancestor	241	1961
				pCON	ancestor	242	1965
				pCON	ancestor	243	1970
				pCON	ancestor	244	1961.75
				pCON	ancestor	245	1977.75
				pCON	ancestor	246	1977.25
				pCON	ancestor	247	1964.25
				pCON	ancestor	248	1980.25
				pCON	ancestor	249	1946.75
				pCON	ancestor	250	1982.25
				pCON	ancestor	251	1976
				pCON	ancestor	252	1985.75
				pCON	ancestor	253	1995
				pCON	ancestor	254	1979.75
				pCON	ancestor	255	1960.75
				pCON	ancestor	256	1942.25
				pCON	ancestor	257	1961.25
				pCON	ancestor	258	1975
				pCON	ancestor	259	1978.5
				pCON	ancestor	260	1971.5
				pCON	ancestor	261	1968.5
				pCON	ancestor	262	1957
				pCON	ancestor	263	1955
				pCON	ancestor	264	1956.5
				pCON	ancestor	265	1935.25
				pCON	ancestor	266	1959.75
				pCON	ancestor	267	1960
				pCON	ancestor	268	1949.75
				pCON	ancestor	269	1975.5
				pCON	ancestor	270	1962.5
				pCON	ancestor	271	1974
				pCON	ancestor	272	1966.75
				pCON	ancestor	273	1964.25
				pCON	ancestor	274	1983
				pCON	ancestor	275	1960
				pCON	ancestor	276	1976.75
				pCON	ancestor	277	1970
				pCON	ancestor	278	1974.25
				pCON	ancestor	279	1973.25
				pCON	ancestor	280	1962.75
				pCON	ancestor	281	1972
				pCON	ancestor	282	1969.25
				pCON	ancestor	283	1977.75
				pCON	ancestor	284	1981.75
				pCON	ancestor	285	1984
				pCON	ancestor	286	1987
				pCON	ancestor	287	1983.5
				pCON	ancestor	288	1987.25
				pCON	ancestor	289	1989
				pCON	ancestor	290	1991.25
				pCON	ancestor	291	1987
				pCON	ancestor	292	1979.75
				pCON	ancestor	293	1984.75
				pCON	ancestor	294	1990.75
				pCON	ancestor	295	1992
				pCON	ancestor	296	1991
				pCON	ancestor	297	1990
				pCON	ancestor	298	1986
				pCON	ancestor	299	1990.5
				pCON	ancestor	300	2001.25
				pCON	ancestor	301	2001.25
				pCON	ancestor	302	1999.75
				pCON	ancestor	303	1966
				pCON	ancestor	304	1983.25
				pCON	ancestor	305	1989
				pCON	ancestor	306	1993.5
				pCON	ancestor	307	1996.25
				pCON	ancestor	308	1978.5
				pCON	ancestor	309	1979.5
				pCON	ancestor	310	1964
				pCON	ancestor	311	1962
				pCON	ancestor	312	1953.5
				pCON	ancestor	313	1932
				pCON	ancestor	314	1950.25
				pCON	ancestor	315	1950.75
				pCON	ancestor	316	1959
				pCON	ancestor	317	1965
				pCON	ancestor	318	1968.5
				pCON	ancestor	319	1973.25
				pCON	ancestor	320	1951.25
				pCON	ancestor	321	1966.25
				pCON	ancestor	322	1938.25
				pCON	ancestor	323	1981.5
				pCON	ancestor	324	1972
				pCON	ancestor	325	1964
				pCON	ancestor	326	1957
				pCON	ancestor	327	1927.75
				pCON	ancestor	328	1958.25
				pCON	ancestor	329	1960.5
				pCON	ancestor	330	1959.5
				pCON	ancestor	331	1970
				pCON	ancestor	332	1924.25
				pCON	ancestor	333	1983
				pCON	ancestor	334	1962.25
				pCON	ancestor	335	1971
				pCON	ancestor	336	1975
				pCON	ancestor	337	1950.75
				pCON	ancestor	338	1949.5
				pCON	ancestor	339	1944.5
				pCON	ancestor	340	1954.75
				pCON	ancestor	341	1974.5
				pCON	ancestor	342	1963.5
				pCON	ancestor	343	1960.75
				pCON	ancestor	344	1928
				pCON	ancestor	345	1927.75
				pCON	ancestor	346	1950.25
				pCON	ancestor	347	1951.25
				pCON	ancestor	348	1948.25
				pCON	ancestor	349	1936
				pCON	ancestor	350	1919.75
				pCON	ancestor	351	1931.5
				pCON	ancestor	352	1927
				pCON	ancestor	353	1931
				pCON	ancestor	354	1929
				pCON	ancestor	355	1925.75
				pCON	ancestor	356	1929
				pCON	ancestor	357	1934.25
				pCON	ancestor	358	1918
				pCON	ancestor	359	1929.5
				pCON	ancestor	360	1926.5
				pCON	ancestor	361	1932.5
				pCON	ancestor	362	1934.5
				pCON	ancestor	363	1913
				pCON	ancestor	364	1939.75
				pCON	ancestor	365	1931
				pCON	ancestor	366	1951
				pCON	ancestor	367	1950.25
				pCON	ancestor	368	1919.25
				pCON	ancestor	369	1920.5
				pCON	ancestor	370	1916.5
				pCON	ancestor	371	1918.25
				pCON	ancestor	372	1915.25
				pCON	ancestor	373	1909.5
				pCON	ancestor	374	1909.5
				pCON	ancestor	375	1924.5
				pCON	ancestor	376	1925.75
				pCON	ancestor	377	1923.25
				pCON	ancestor	378	1937.5
				pCON	ancestor	379	1925.5
				pCON	ancestor	380	1927.75
				pCON	ancestor	381	1931.25
				pCON	ancestor	382	1919.75
				pCON	ancestor	383	1936.25
				pCON	ancestor	384	1935
				pCON	ancestor	385	1936
				pCON	ancestor	386	1940
				pCON	ancestor	387	1948.5
				pCON	ancestor	388	1959.75
				pCON	ancestor	389	1961.25
				pCON	ancestor	390	1973.25
				pCON	ancestor	391	1970.5
				pCON	ancestor	392	1984.75
				pCON	ancestor	393	1983.5
				pCON	ancestor	394	1986.75
				pCON	ancestor	395	1985.75
				pCON	ancestor	396	1984.75
				pCON	ancestor	397	1983.75
				pCON	ancestor	398	1986.5
				pCON	ancestor	399	1982
				pCON	ancestor	400	1976.25
				pCON	ancestor	401	1979.75
				pCON	ancestor	402	1960.75
				pCON	ancestor	403	1983.5
				pCON	ancestor	404	1965.25
				pCON	ancestor	405	1969.75
				pCON	ancestor	406	1976.75
				pCON	ancestor	407	1963
				pCON	ancestor	408	1970.75
				pCON	ancestor	409	1954.25
				pCON	ancestor	410	1957.25
				pCON	ancestor	411	1965.5
				pCON	ancestor	412	1964.25
				pCON	ancestor	413	1962.25
				pCON	ancestor	414	1962.5
				pCON	ancestor	415	1968
				pCON	ancestor	416	1962
				pCON	ancestor	417	1972.5
				pCON	ancestor	418	1978.25
				pCON	ancestor	419	1996.5
				pCON	ancestor	420	1986.5
				pCON	ancestor	421	1981.75
				pCON	ancestor	422	1903.5
				pCON	ancestor	423	1945.5
				pCON	ancestor	424	1963.25
				pCON	ancestor	425	1967.5
				pCON	ancestor	426	1967.25
				pCON	ancestor	427	1919.75
				pCON	ancestor	428	1933.75
				pCON	ancestor	429	1929.25
				pCON	ancestor	430	1941.5
				pCON	ancestor	431	1940.25
				pCON	ancestor	432	1929.25
				pCON	ancestor	433	1953.25
				pCON	ancestor	434	1936
				pCON	ancestor	435	1918.75
				pCON	ancestor	436	1913.5
				pCON	ancestor	437	1885.75
				pCON	ancestor	438	1919.75
				pCON	ancestor	439	1898.25
				pCON	ancestor	440	1919.25
				pCON	ancestor	441	1917.5
				pCON	ancestor	442	1912.25
				pCON	ancestor	443	1914.5
				pCON	ancestor	444	1913.75
				pCON	ancestor	445	1914.5
				pCON	ancestor	446	1909
				pCON	ancestor	447	1902.75
				pCON	ancestor	448	1891.5
				pCON	ancestor	449	1903
				pCON	ancestor	450	1907.5
				pCON	ancestor	451	1906.75
				pCON	ancestor	452	1910
				pCON	ancestor	453	1897.25
				pCON	ancestor	454	1910.75
				pCON	ancestor	455	1928.25
				pCON	ancestor	456	1930.5
				pCON	ancestor	457	1929.25
				pCON	ancestor	458	1942.25
				pCON	ancestor	459	1938
				pCON	ancestor	460	1946.75
				pCON	ancestor	461	1946.75
				pCON	ancestor	462	1943.75
				pCON	ancestor	463	1947.75
				pCON	ancestor	464	1937.75
				pCON	ancestor	465	1954
				pCON	ancestor	466	1957.75
				pCON	ancestor	467	1953.25
				pCON	ancestor	468	1961.5
				pCON	ancestor	469	1954.75
				pCON	ancestor	470	1961.25
				pCON	ancestor	471	1964.5
				pCON	ancestor	472	1956.75
				pCON	ancestor	473	1955.25
				pCON	ancestor	474	1951
				pCON	ancestor	475	1947.25
				pCON	ancestor	476	1950.25
				pCON	ancestor	477	1940
				pCON	ancestor	478	1954.5
				pCON	ancestor	479	1954
				pCON	ancestor	480	1951.75
				pCON	ancestor	481	1956
				pCON	ancestor	482	1915.25
				pCON	ancestor	483	1934
				pCON	ancestor	484	1932.25
				pCON	ancestor	485	1932.25
				pCON	ancestor	486	1931
				pCON	ancestor	487	1912.75
				pCON	ancestor	488	1918.75
				pCON	ancestor	489	1933
				pCON	ancestor	490	1933.75
				pCON	ancestor	491	1931.5
				pCON	ancestor	492	1928
				pCON	ancestor	493	1934.25
				pCON	ancestor	494	1928
				pCON	ancestor	495	1922
				pCON	ancestor	496	1905.75
				pCON	ancestor	497	1907.25
				pCON	ancestor	498	1916.25
				pCON	ancestor	499	1918.75
				pCON	ancestor	500	1911.75
				pCON	ancestor	501	1926.5
				pCON	ancestor	502	1923
				pCON	ancestor	503	1921
				pCON	ancestor	504	1914.5
				pCON	ancestor	505	1888.25
				pCON	ancestor	506	1922.75
				pCON	ancestor	507	1930.5
				pCON	ancestor	508	1930
				pCON	ancestor	509	1931.25
				pCON	ancestor	510	1899
				pCON	ancestor	511	1916.5
				pCON	ancestor	512	1913.75
				pCON	ancestor	513	1920
				pCON	ancestor	514	1911.25
				pCON	ancestor	515	1888.75
				pCON	ancestor	516	1922.75
				pCON	ancestor	517	1920.5
				pCON	ancestor	518	1929
				pCON	ancestor	519	1926
				pCON	ancestor	520	1889.5
				pCON	ancestor	521	1939.75
				pCON	ancestor	522	1920.75
				pCON	ancestor	523	1933
				pCON	ancestor	524	1937.25
				pCON	ancestor	525	1927.25
				pCON	ancestor	526	1924.5
				pCON	ancestor	527	1894.75
				pCON	ancestor	528	1923.25
				pCON	ancestor	529	1921.75
				pCON	ancestor	530	1925.25
				pCON	ancestor	531	1913
				pCON	ancestor	532	1888
				pCON	ancestor	533	1908.25
				pCON	ancestor	534	1901.5
				pCON	ancestor	535	1921.25
				pCON	ancestor	536	1910
				pCON	ancestor	537	1914.75
				pCON	ancestor	538	1911.25
				pCON	ancestor	539	1881.75
				pCON	ancestor	540	1920.25
				pCON	ancestor	541	1918.5
				pCON	ancestor	542	1921.75
				pCON	ancestor	543	1919.75
				pCON	ancestor	544	1884.5
				pCON	ancestor	545	1898
				pCON	ancestor	546	1899.25
				pCON	ancestor	547	1903
				pCON	ancestor	548	1900.5
				pCON	ancestor	549	1884.25
				pCON	ancestor	550	1898.25
				pCON	ancestor	551	1901
				pCON	ancestor	552	1901.5
				pCON	ancestor	553	1905.75
				pCON	ancestor	554	1903.5
				pCON	ancestor	555	1910.75
				pCON	ancestor	556	1912.75
				pCON	ancestor	557	1909.75
				pCON	ancestor	558	1927.5
				pCON	ancestor	559	1921
				pCON	ancestor	560	1927.5
				pCON	ancestor	561	1919.25
				pCON	ancestor	562	1919
				pCON	ancestor	563	1940.25
				pCON	ancestor	564	1936.25
				pCON	ancestor	565	1918.25
				pCON	ancestor	566	1905
				pCON	ancestor	567	1909
				pCON	ancestor	568	1916.25
				pCON	ancestor	569	1905.75
				pCON	ancestor	570	1908
				pCON	ancestor	571	1898
				pCON	ancestor	572	1910.5
				pCON	ancestor	573	1912.5
				pCON	ancestor	574	1905.25
				pCON	ancestor	575	1905.75
				pCON	ancestor	576	1897
				pCON	ancestor	577	1904.25
				pCON	ancestor	578	1904.5
				pCON	ancestor	579	1880.75
				pCON	ancestor	580	1883.75
				pCON	ancestor	581	1874.5
				pCON	ancestor	582	1891.5
				pCON	ancestor	583	1889.5
				pCON	ancestor	584	1897
				pCON	ancestor	585	1907.5
				pCON	ancestor	586	1890.25
				pCON	ancestor	587	1926.5
				pCON	ancestor	588	1928.5
				pCON	ancestor	589	1912.25
				pCON	ancestor	590	1927
				pCON	ancestor	591	1904.25
				pCON	ancestor	592	1926.5
				pCON	ancestor	593	1926.75
				pCON	ancestor	594	1921.25
				pCON	ancestor	595	1937.5
				pCON	ancestor	596	1921.5
				pCON	ancestor	597	1953.5
				pCON	ancestor	598	1958.25
				pCON	ancestor	599	1940
				pCON	ancestor	600	1966
				pCON	ancestor	601	1961
				pCON	ancestor	602	1969.75
				pCON	ancestor	603	1969
				pCON	ancestor	604	1963.75
				pCON	ancestor	605	1956
				pCON	ancestor	606	1953.75
				pCON	ancestor	607	1965.25
				pCON	ancestor	608	1968.5
				pCON	ancestor	609	1962.5
				pCON	ancestor	610	1966.25
				pCON	ancestor	611	1967.75
				pCON	ancestor	612	1963.25
				pCON	ancestor	613	1974
				pCON	ancestor	614	1971.75
				pCON	ancestor	615	1972.5
				pCON	ancestor	616	1976.5
				pCON	ancestor	617	1968.5
				pCON	ancestor	618	1980.25
				pCON	ancestor	619	1982.25
				pCON	ancestor	620	1991.25
				pCON	ancestor	621	1985
				pCON	ancestor	622	1983.25
				pCON	ancestor	623	1960
				pCON	ancestor	624	1992.5
				pCON	ancestor	625	1991
				pCON	ancestor	626	1988.25
				pCON	ancestor	627	1979.75
				pCON	ancestor	628	1968.5
				pCON	ancestor	629	1995.5
				pCON	ancestor	630	2000.25
				pCON	ancestor	631	2002
				pCON	ancestor	632	1996.25
				pCON	ancestor	633	1936
				pCON	ancestor	634	1999.5
				pCON	ancestor	635	1976.5
				pCON	ancestor	636	2001.75
				pCON	ancestor	637	1993
				pCON	ancestor	638	1954
				pCON	ancestor	639	1989.25
				pCON	ancestor	640	1967.75
				pCON	ancestor	641	1984.75
				pCON	ancestor	642	1979.25
				pCON	ancestor	643	1973.75
				pCON	ancestor	644	1977.25
				pCON	ancestor	645	1970.5
				pCON	ancestor	646	1977.25
				pCON	ancestor	647	1974.75
				pCON	ancestor	648	1974.75
				pCON	ancestor	649	1975.75
				pCON	ancestor	650	1970.5
				pCON	ancestor	651	1970.5
				pCON	ancestor	652	1975.25
				pCON	ancestor	653	1976
				pCON	ancestor	654	1974
				pCON	ancestor	655	1968.5
				pCON	ancestor	656	1941
				pCON	ancestor	657	1962.75
				pCON	ancestor	658	1975.5
				pCON	ancestor	659	1974.75
				pCON	ancestor	660	1968.5
				pCON	ancestor	661	1964
				pCON	ancestor	662	1949.75
				pCON	ancestor	663	1971.5
				pCON	ancestor	664	1957.25
				pCON	ancestor	665	1954.75
				pCON	ancestor	666	1969.75
				pCON	ancestor	667	1951
				pCON	ancestor	668	1981.25
				pCON	ancestor	669	1980.5
				pCON	ancestor	670	1976
				pCON	ancestor	671	1980
				pCON	ancestor	672	1966
				pCON	ancestor	673	1977.25
				pCON	ancestor	674	1995.25
				pCON	ancestor	675	2006.5
				pCON	ancestor	676	2006.25
				pCON	ancestor	677	1995.5
				pCON	ancestor	678	1989.5
				pCON	ancestor	679	2003.25
				pCON	ancestor	680	2013.25
				pCON	ancestor	681	2013.5
				pCON	ancestor	682	2011.5
				pCON	ancestor	683	1999.5
				pCON	ancestor	684	1994.25
				pCON	ancestor	685	2005.25
				pCON	ancestor	686	2006.25
				pCON	ancestor	687	2010
				pCON	ancestor	688	2009.5
				pCON	ancestor	689	2000.75
				pCON	ancestor	690	2011.25
				pCON	ancestor	691	2009.75
				pCON	ancestor	692	2010
				pCON	ancestor	693	2005.25
				pCON	ancestor	694	2009
				pCON	ancestor	695	2008
				pCON	ancestor	696	2018
				pCON	ancestor	697	2016.25
				pCON	ancestor	698	2008.25
				pCON	ancestor	699	2036.5
				pCON	ancestor	700	2036.5
				pCON	ancestor	701	2041.5
				pCON	ancestor	702	2039.75
				pCON	ancestor	703	1999.25
				pCON	ancestor	704	2013.75
				pCON	ancestor	705	2047.5
				pCON	ancestor	706	2048.5
				pCON	ancestor	707	2055.5
				pCON	ancestor	708	2043.75
				pCON	ancestor	709	2015.75
				pCON	ancestor	710	2052.5
				pCON	ancestor	711	2050.5
				pCON	ancestor	712	2056.25
				pCON	ancestor	713	2047.75
				pCON	ancestor	714	2019.5
				pCON	ancestor	715	2065.75
				pCON	ancestor	716	2056.5
				pCON	ancestor	717	2062.25
				pCON	ancestor	718	2064.25
				pCON	ancestor	719	2052.75
				pCON	ancestor	720	2054.75
				pCON	ancestor	721	2054
				pCON	ancestor	722	2057
				pCON	ancestor	723	2060.75
				pCON	ancestor	724	2069.5
				pCON	ancestor	725	2069.5
				pCON	ancestor	726	2081
				pCON	ancestor	727	2069.25
				pCON	ancestor	728	2077
				pCON	ancestor	729	2071
				pCON	ancestor	730	2037.25
				pCON	ancestor	731	2117.25
				pCON	ancestor	732	2110.5
				pCON	ancestor	733	2112
				pCON	ancestor	734	2109.75
				pCON	ancestor	735	2060.75
				pCON	ancestor	736	2100.75
				pCON	ancestor	737	2106.25
				pCON	ancestor	738	2111.75
				pCON	ancestor	739	2114.25
				pCON	ancestor	740	2103
				pCON	ancestor	741	2104.25
				pCON	ancestor	742	2111.25
				pCON	ancestor	743	2109.5
				pCON	ancestor	744	2117
				pCON	ancestor	745	2114.25
				pCON	ancestor	746	2115
				pCON	ancestor	747	2119
				pCON	ancestor	748	2116.25
				pCON	ancestor	749	2126.5
				pCON	ancestor	750	2130.75
				pCON	ancestor	751	2121.5
				pCON	ancestor	752	2125.75
				pCON	ancestor	753	2124.75
				pCON	ancestor	754	2148
				pCON	ancestor	755	2147.5
				pCON	ancestor	756	2141.25
				pCON	ancestor	757	2144.5
				pCON	ancestor	758	2110.25
				pCON	ancestor	759	2155.25
				pCON	ancestor	760	2156
				pCON	ancestor	761	2155
				pCON	ancestor	762	2154.5
				pCON	ancestor	763	2148
				pCON	ancestor	764	2149.25
				pCON	ancestor	765	2145.25
				pCON	ancestor	766	2135.25
				pCON	ancestor	767	2156
				pCON	ancestor	768	2149
				pCON	ancestor	769	2161
				pCON	ancestor	770	2146
				pCON	ancestor	771	2160.75
				pCON	ancestor	772	2163
				pCON	ancestor	773	2157.75
				pCON	ancestor	774	2162.25
				pCON	ancestor	775	2149.5
				pCON	ancestor	776	2168.25
				pCON	ancestor	777	2175.25
				pCON	ancestor	778	2176.5
				pCON	ancestor	779	2162
				pCON	ancestor	780	2165.75
				pCON	ancestor	781	2155.5
				pCON	ancestor	782	2166.25
				pCON	ancestor	783	2169.5
				pCON	ancestor	784	2168.25
				pCON	ancestor	785	2162.5
				pCON	ancestor	786	2162
				pCON	ancestor	787	2181
				pCON	ancestor	788	2187
				pCON	ancestor	789	2197.5
				pCON	ancestor	790	2182.75
				pCON	ancestor	791	2207
				pCON	ancestor	792	2196.75
				pCON	ancestor	793	2216.75
				pCON	ancestor	794	2215.75
				pCON	ancestor	795	2202.25
				pCON	ancestor	796	2201.75
				pCON	ancestor	797	2211.5
				pCON	ancestor	798	2209.75
				pCON	ancestor	799	2228.25
				pCON	ancestor	800	2218.5
				pCON	ancestor	801	2214.5
				pCON	ancestor	802	2202.75
				pCON	ancestor	803	2214
				pCON	ancestor	804	2211.75
				pCON	ancestor	805	2213
				pCON	ancestor	806	2209.5
				pCON	ancestor	807	2199.75
				pCON	ancestor	808	2199.75
				pCON	ancestor	809	2205.75
				pCON	ancestor	810	2204.75
				pCON	ancestor	811	2204.5
				pCON	ancestor	812	2201.25
				pCON	ancestor	813	2189.5
				pCON	ancestor	814	2211
				pCON	ancestor	815	2206.75
				pCON	ancestor	816	2205
				pCON	ancestor	817	2211
				pCON	ancestor	818	2203.5
				pCON	ancestor	819	2205.25
				pCON	ancestor	820	2204.25
				pCON	ancestor	821	2186.75
				pCON	ancestor	822	2212.75
				pCON	ancestor	823	2216.5
				pCON	ancestor	824	2212.5
				pCON	ancestor	825	2198
				pCON	ancestor	826	2203.75
				pCON	ancestor	827	2231.75
				pCON	ancestor	828	2240
				pCON	ancestor	829	2244.5
				pCON	ancestor	830	2192.75
				pCON	ancestor	831	2231
				pCON	ancestor	832	2241.25
				pCON	ancestor	833	2240.75
				pCON	ancestor	834	2239.25
				pCON	ancestor	835	2218.25
				pCON	ancestor	836	2217.25
				pCON	ancestor	837	2212.25
				pCON	ancestor	838	2215.75
				pCON	ancestor	839	2209
				pCON	ancestor	840	2206.75
				pCON	ancestor	841	2219
				pCON	ancestor	842	2212.5
				pCON	ancestor	843	2224.25
				pCON	ancestor	844	2216
				pCON	ancestor	845	2201.5
				pCON	ancestor	846	2212
				pCON	ancestor	847	2200.25
				pCON	ancestor	848	2216.75
				pCON	ancestor	849	2217.75
				pCON	ancestor	850	2212.75
				pCON	ancestor	851	2208.25
				pCON	ancestor	852	2199
				pCON	ancestor	853	2202
				pCON	ancestor	854	2206
				pCON	ancestor	855	2208.5
				pCON	ancestor	856	2203.75
				pCON	ancestor	857	2205.25
				pCON	ancestor	858	2202
				pCON	ancestor	859	2204.75
				pCON	ancestor	860	2208.25
				pCON	ancestor	861	2192.25
				pCON	ancestor	862	2201.5
				pCON	ancestor	863	2190.5
				pCON	ancestor	864	2197
				pCON	ancestor	865	2190.5
				pCON	ancestor	866	2176.75
				pCON	ancestor	867	2185
				pCON	ancestor	868	2180.75
				pCON	ancestor	869	2177.5
				pCON	ancestor	870	2177
				pCON	ancestor	871	2170
				pCON	ancestor	872	2183.25
				pCON	ancestor	873	2177
				pCON	ancestor	874	2170.25
				pCON	ancestor	875	2172.5
				pCON	ancestor	876	2171
				pCON	ancestor	877	2170.5
				pCON	ancestor	878	2165
				pCON	ancestor	879	2132
				pCON	ancestor	880	2143.25
				pCON	ancestor	881	2137.75
				pCON	ancestor	882	2140.5
				pCON	ancestor	883	2142
				pCON	ancestor	884	2121.25
				pCON	ancestor	885	2117.25
				pCON	ancestor	886	2113.5
				pCON	ancestor	887	2113.75
				pCON	ancestor	888	2116.5
				pCON	ancestor	889	2107.25
				pCON	ancestor	890	2105.25
				pCON	ancestor	891	2109.5
				pCON	ancestor	892	2118.5
				pCON	ancestor	893	2124.25
				pCON	ancestor	894	2122.75
				pCON	ancestor	895	2119.25
				pCON	ancestor	896	2114.25
				pCON	ancestor	897	2121
				pCON	ancestor	898	2118
				pCON	ancestor	899	2119.75
				pCON	ancestor	900	2115
				pCON	ancestor	901	2114.5
				pCON	ancestor	902	2096.25
				pCON	ancestor	903	2070.75
				pCON	ancestor	904	2082
				pCON	ancestor	905	2098.25
				pCON	ancestor	906	2099.25
				pCON	ancestor	907	2095
				pCON	ancestor	908	2082.75
				pCON	ancestor	909	2068.75
				pCON	ancestor	910	2104.25
				pCON	ancestor	911	2103.75
				pCON	ancestor	912	2106.5
				pCON	ancestor	913	2094.25
				pCON	ancestor	914	2074
				pCON	ancestor	915	2083.75
				pCON	ancestor	916	2100.25
				pCON	ancestor	917	2105.75
				pCON	ancestor	918	2102.75
				pCON	ancestor	919	2083
				pCON	ancestor	920	2073
				pCON	ancestor	921	2081.25
				pCON	ancestor	922	2091.75
				pCON	ancestor	923	2097.75
				pCON	ancestor	924	2091.5
				pCON	ancestor	925	2086.25
				pCON	ancestor	926	2069
				pCON	ancestor	927	2074.5
				pCON	ancestor	928	2073
				pCON	ancestor	929	2071.25
				pCON	ancestor	930	2068.75
				pCON	ancestor	931	2066.75
				pCON	ancestor	932	2069.5
				pCON	ancestor	933	2068
				pCON	ancestor	934	2069.25
				pCON	ancestor	935	2067.25
				pCON	ancestor	936	2069.75
				pCON	ancestor	937	2072
				pCON	ancestor	938	2068
				pCON	ancestor	939	2072.75
				pCON	ancestor	940	2045
				pCON	ancestor	941	2056.25
				pCON	ancestor	942	2054.5
				pCON	ancestor	943	2014.75
				pCON	ancestor	944	2028.75
				pCON	ancestor	945	1995.75
				pCON	ancestor	946	2000.5
				pCON	ancestor	947	1998.5
				pCON	ancestor	948	1982.25
				pCON	ancestor	949	1993.5
				pCON	ancestor	950	1975.5
				pCON	ancestor	951	1970
				pCON	ancestor	952	1962.5
				pCON	ancestor	953	1940.5
				pCON	ancestor	954	1952.5
				pCON	ancestor	955	1950.5
				pCON	ancestor	956	1939.75
				pCON	ancestor	957	1938
				pCON	ancestor	958	1932
				pCON	ancestor	959	1930.25
				pCON	ancestor	960	1938.25
				pCON	ancestor	961	1940.25
				pCON	ancestor	962	1938.5
				pCON	ancestor	963	1942.75
				pCON	ancestor	964	1945.75
				pCON	ancestor	965	1968.25
				pCON	ancestor	966	1965.75
				pCON	ancestor	967	1958.75
				pCON	ancestor	968	1964.5
				pCON	ancestor	969	1916.5
				pCON	ancestor	970	1966.75
				pCON	ancestor	971	1972.75
				pCON	ancestor	972	1970.75
				pCON	ancestor	973	1986.5
				pCON	ancestor	974	1970.25
				pCON	ancestor	975	1975
				pCON	ancestor	976	1969
				pCON	ancestor	977	1921.75
				pCON	ancestor	978	1955
				pCON	ancestor	979	1937.25
				pCON	ancestor	980	1948.5
				pCON	ancestor	981	1940
				pCON	ancestor	982	1925
				pCON	ancestor	983	1926.5
				pCON	ancestor	984	1921
				pCON	ancestor	985	1939.5
				pCON	ancestor	986	1947.5
				pCON	ancestor	987	1926.75
				pCON	ancestor	988	1943.5
				pCON	ancestor	989	1932
				pCON	ancestor	990	1940.5
				pCON	ancestor	991	1937.5
				pCON	ancestor	992	1928.25
				pCON	ancestor	993	1930
				pCON	ancestor	994	1925.5
				pCON	ancestor	995	1937
				pCON	ancestor	996	1943.75
				pCON	ancestor	997	1931.25
				pCON	ancestor	998	1936.25
				pCON	ancestor	999	1907.25
				pCON	ancestor	1000	1929
				pCON	ancestor	1001	1917.5
				pCON	ancestor	1002	1917
				pCON	ancestor	1003	1912.75
				pCON	ancestor	1004	1892.25
				pCON	ancestor	1005	1898.25
				pCON	ancestor	1006	1893
				pCON	ancestor	1007	1896
				pCON	ancestor	1008	1905.5
				pCON	ancestor	1009	1906.25
				pCON	ancestor	1010	1915.75
				pCON	ancestor	1011	1887.25
				pCON	ancestor	1012	1872.25
				pCON	ancestor	1013	1857.5
				pCON	ancestor	1014	1881
				pCON	ancestor	1015	1887
				pCON	ancestor	1016	1894.5
				pCON	ancestor	1017	1884.75
				pCON	ancestor	1018	1854.25
				pCON	ancestor	1019	1869.75
				pCON	ancestor	1020	1845.25
				pCON	ancestor	1021	1876.5
				pCON	ancestor	1022	1875.25
				pCON	ancestor	1023	1867
				pCON	ancestor	1024	1858.75
				pCON	ancestor	1025	1841
				pCON	ancestor	1026	1866
				pCON	ancestor	1027	1866
				pCON	ancestor	1028	1860.5
				pCON	ancestor	1029	1854.75
				pCON	ancestor	1030	1845.5
				pCON	ancestor	1031	1861.75
				pCON	ancestor	1032	1863
				pCON	ancestor	1033	1864.75
				pCON	ancestor	1034	1842
				pCON	ancestor	1035	1844.25
				pCON	ancestor	1036	1839
				pCON	ancestor	1037	1850.5
				pCON	ancestor	1038	1848.25
				pCON	ancestor	1039	1832.5
				pCON	ancestor	1040	1850
				pCON	ancestor	1041	1835.5
				pCON	ancestor	1042	1847.75
				pCON	ancestor	1043	1843
				pCON	ancestor	1044	1805.25
				pCON	ancestor	1045	1828.75
				pCON	ancestor	1046	1817
				pCON	ancestor	1047	1827.5
				pCON	ancestor	1048	1832.5
				pCON	ancestor	1049	1814.25
				pCON	ancestor	1050	1821.25
				pCON	ancestor	1051	1816.75
				pCON	ancestor	1052	1812.5
				pCON	ancestor	1053	1827.5
				pCON	ancestor	1054	1826.25
				pCON	ancestor	1055	1834
				pCON	ancestor	1056	1838.75
				pCON	ancestor	1057	1835.75
				pCON	ancestor	1058	1848.5
				pCON	ancestor	1059	1845.75
				pCON	ancestor	1060	1849
				pCON	ancestor	1061	1846.25
				pCON	ancestor	1062	1846
				pCON	ancestor	1063	1832.75
				pCON	ancestor	1064	1840.75
				pCON	ancestor	1065	1845.25
				pCON	ancestor	1066	1847.75
				pCON	ancestor	1067	1861.75
				pCON	ancestor	1068	1865.75
				pCON	ancestor	1069	1874.25
				pCON	ancestor	1070	1883
				pCON	ancestor	1071	1889.75
				pCON	ancestor	1072	1886.5
				pCON	ancestor	1073	1877.5
				pCON	ancestor	1074	1885
				pCON	ancestor	1075	1873.5
				pCON	ancestor	1076	1887.5
				pCON	ancestor	1077	1872
				pCON	ancestor	1078	1872
				pCON	ancestor	1079	1874
				pCON	ancestor	1080	1860.75
				pCON	ancestor	1081	1874.5
				pCON	ancestor	1082	1872.5
				pCON	ancestor	1083	1881.5
				pCON	ancestor	1084	1892.5
				pCON	ancestor	1085	1880.25
				pCON	ancestor	1086	1900.5
				pCON	ancestor	1087	1888.5
				pCON	ancestor	1088	1875.75
				pCON	ancestor	1089	1903.5
				pCON	ancestor	1090	1882
				pCON	ancestor	1091	1904.25
				pCON	ancestor	1092	1898.25
				pCON	ancestor	1093	1881.25
				pCON	ancestor	1094	1889.5
				pCON	ancestor	1095	1875.25
				pCON	ancestor	1096	1888
				pCON	ancestor	1097	1886
				pCON	ancestor	1098	1885
				pCON	ancestor	1099	1881
				pCON	ancestor	1100	1884.5
				pCON	ancestor	1101	1877
				pCON	ancestor	1102	1883.25
				pCON	ancestor	1103	1881.5
				pCON	ancestor	1104	1871
				pCON	ancestor	1105	1869.25
				pCON	ancestor	1106	1865
				pCON	ancestor	1107	1856.5
				pCON	ancestor	1108	1851.25
				pCON	ancestor	1109	1840.25
				pCON	ancestor	1110	1830.75
				pCON	ancestor	1111	1828.5
				pCON	ancestor	1112	1817.25
				pCON	ancestor	1113	1814.25
				pCON	ancestor	1114	1808.75
				pCON	ancestor	1115	1799.75
				pCON	ancestor	1116	1798
				pCON	ancestor	1117	1790.25
				pCON	ancestor	1118	1785
				pCON	ancestor	1119	1779
				pCON	ancestor	1120	1774
				pCON	ancestor	1121	1771
				pCON	ancestor	1122	1764.75
				pCON	ancestor	1123	1761.5
				pCON	ancestor	1124	1707.5
				pCON	ancestor	1125	1699.75
				pCON	ancestor	1126	1695.25
				pCON	ancestor	1127	1689.5
				pCON	ancestor	1128	1670
				pCON	ancestor	1129	1645
				pCON	ancestor	1130	1639.75
				pCON	ancestor	1131	1634
				pCON	ancestor	1132	1628.75
				pCON	ancestor	1155	1371.5
				pCON	ancestor	1156	1376.75
				pCON	ancestor	1157	1380.25
				pCON	ancestor	1158	1385
				pCON	ancestor	1159	1395.5
				pCON	ancestor	1160	1397.75
				pCON	ancestor	1161	1401.75
				pCON	ancestor	1162	1404.75
				pCON	ancestor	1163	1410
				pCON	ancestor	1164	1415
				pCON	ancestor	1165	1417
				pCON	ancestor	1166	1419.25
				pCON	ancestor	1167	1424.25
				pCON	ancestor	1168	1431.25
				pCON	ancestor	1169	1439
				pCON	ancestor	1170	1444.75
				pCON	ancestor	1171	1448.5
				pCON	ancestor	1172	1453.75
				pCON	ancestor	1173	1464
				pCON	ancestor	1174	1467
				pCON	ancestor	1175	1469
				pCON	ancestor	1176	1473.5
				pCON	ancestor	1177	1483
				pCON	ancestor	1178	1484.75
				pCON	ancestor	1179	1485.75
				pCON	ancestor	1180	1486.25
				pCON	ancestor	1181	1495.25
				pCON	ancestor	1182	1498.25
				pCON	ancestor	1183	1512
				pCON	ancestor	1184	1515
				pCON	ancestor	1185	1516.5
				pCON	ancestor	1186	1507.75
				pCON	ancestor	1187	1489
				pCON	ancestor	1188	1451.5
				pCON	ancestor	1189	1447.75
				pCON	ancestor	1190	1439.5
				pCON	ancestor	1191	1403.5
				pCON	ancestor	1192	1409.25
				pCON	ancestor	1193	1376.75
				pCON	ancestor	1194	1386.75
				pCON	ancestor	1195	1387.25
				pCON	ancestor	1196	1379.5
				pCON	ancestor	1197	1382
				pCON	ancestor	1198	1356.75
				pCON	ancestor	1199	1371.75
				pCON	ancestor	1200	1375.5
				pCON	ancestor	1201	1341.75
				pCON	ancestor	1202	1349
				pCON	ancestor	1203	1340.75
				pCON	ancestor	1204	1340
				pCON	ancestor	1205	1336.25
				pCON	ancestor	1206	1312.25
				pCON	ancestor	1207	1323.75
				pCON	ancestor	1208	1324.75
				pCON	ancestor	1209	1331.25
				pCON	ancestor	1210	1329
				pCON	ancestor	1211	1304.75
				pCON	ancestor	1212	1321.5
				pCON	ancestor	1213	1300
				pCON	ancestor	1214	1318.25
				pCON	ancestor	1215	1308.5
				pCON	ancestor	1216	1306
				pCON	ancestor	1217	1296.5
				pCON	ancestor	1218	1287
				pCON	ancestor	1219	1288
				pCON	ancestor	1220	1289.25
				pCON	ancestor	1221	1288
				pCON	ancestor	1222	1282.75
				pCON	ancestor	1223	1245.25
				pCON	ancestor	1224	1274
				pCON	ancestor	1225	1272.5
				pCON	ancestor	1226	1272.25
				pCON	ancestor	1227	1263.75
				pCON	ancestor	1228	1252.75
				pCON	ancestor	1229	1258.5
				pCON	ancestor	1230	1266
				pCON	ancestor	1231	1272.75
				pCON	ancestor	1232	1273
				pCON	ancestor	1233	1262.75
				pCON	ancestor	1234	1270.5
				pCON	ancestor	1235	1264.5
				pCON	ancestor	1236	1268.5
				pCON	ancestor	1237	1269.25
				pCON	ancestor	1238	1272.75
				pCON	ancestor	1239	1264.25
				pCON	ancestor	1240	1247.25
				pCON	ancestor	1241	1257.25
				pCON	ancestor	1242	1255.25
				pCON	ancestor	1243	1265.25
				pCON	ancestor	1244	1258.5
				pCON	ancestor	1245	1252.5
				pCON	ancestor	1246	1245.5
				pCON	ancestor	1247	1228.75
				pCON	ancestor	1248	1236.75
				pCON	ancestor	1249	1247.5
				pCON	ancestor	1250	1246.5
				pCON	ancestor	1251	1245.5
				pCON	ancestor	1252	1237
				pCON	ancestor	1253	1228.5
				pCON	ancestor	1254	1239
				pCON	ancestor	1255	1242.5
				pCON	ancestor	1256	1244.5
				pCON	ancestor	1257	1245
				pCON	ancestor	1258	1232.25
				pCON	ancestor	1259	1250
				pCON	ancestor	1260	1253.75
				pCON	ancestor	1261	1255.25
				pCON	ancestor	1262	1254.5
				pCON	ancestor	1263	1250
				pCON	ancestor	1264	1240.5
				pCON	ancestor	1265	1247
				pCON	ancestor	1266	1250
				pCON	ancestor	1267	1247.5
				pCON	ancestor	1268	1247.75
				pCON	ancestor	1269	1239.75
				pCON	ancestor	1270	1250.5
				pCON	ancestor	1271	1254.75
				pCON	ancestor	1272	1253.5
				pCON	ancestor	1273	1253.5
				pCON	ancestor	1274	1234
				pCON	ancestor	1275	1243.5
				pCON	ancestor	1276	1243
				pCON	ancestor	1277	1250
				pCON	ancestor	1278	1256.75
				pCON	ancestor	1279	1254
				pCON	ancestor	1280	1255.25
				pCON	ancestor	1281	1227.25
				pCON	ancestor	1282	1254.5
				pCON	ancestor	1283	1246
				pCON	ancestor	1284	1253.25
				pCON	ancestor	1285	1231.25
				pCON	ancestor	1286	1240.75
				pCON	ancestor	1287	1241.5
				pCON	ancestor	1288	1244.25
				pCON	ancestor	1289	1246
				pCON	ancestor	1290	1246
				pCON	ancestor	1291	1254
				pCON	ancestor	1292	1256.5
				pCON	ancestor	1293	1259
				pCON	ancestor	1294	1253.75
				pCON	ancestor	1295	1165.5
				pCON	ancestor	1296	1202
				pCON	ancestor	1297	1189.25
				pCON	ancestor	1298	1196.5
				pCON	ancestor	1299	1199.25
				pCON	ancestor	1300	1179.75
				pCON	ancestor	1301	1184.25
				pCON	ancestor	1302	1182.75
				pCON	ancestor	1303	1178.5
				pCON	ancestor	1304	1178
				pCON	ancestor	1305	1179.5
				pCON	ancestor	1306	1190.5
				pCON	ancestor	1307	1195
				pCON	ancestor	1308	1194.5
				pCON	ancestor	1309	1193.75
				pCON	ancestor	1310	1174.5
				pCON	ancestor	1311	1183.75
				pCON	ancestor	1312	1174
				pCON	ancestor	1313	1185.25
				pCON	ancestor	1314	1185.5
				pCON	ancestor	1315	1181.25
				pCON	ancestor	1316	1176
				pCON	ancestor	1317	1146.5
				pCON	ancestor	1318	1166.25
				pCON	ancestor	1319	1170.5
				pCON	ancestor	1320	1170.75
				pCON	ancestor	1321	1169.25
				pCON	ancestor	1322	1165.25
				pCON	ancestor	1323	1163
				pCON	ancestor	1324	1166.5
				pCON	ancestor	1325	1167.75
				pCON	ancestor	1326	1163.5
				pCON	ancestor	1327	1166
				pCON	ancestor	1328	1165
				pCON	ancestor	1329	1166.25
				pCON	ancestor	1330	1165.75
				pCON	ancestor	1331	1165.75
				pCON	ancestor	1332	1165
				pCON	ancestor	1333	1164.25
				pCON	ancestor	1334	1163.5
				pCON	ancestor	1335	1162
				pCON	ancestor	1336	1164.75
				pCON	ancestor	1337	1166.25
				pCON	ancestor	1338	1166.5
				pCON	ancestor	1339	1163
				pCON	ancestor	1340	1163.75
				pCON	ancestor	1341	1165.5
				pCON	ancestor	1342	1165
				pCON	ancestor	1343	1167.75
				pCON	ancestor	1344	1159.75
				pCON	ancestor	1345	1163
				pCON	ancestor	1346	1166.25
				pCON	ancestor	1347	1164.25
				pCON	ancestor	1348	1162.5
				pCON	ancestor	1349	1150
				pCON	ancestor	1350	1153.5
				pCON	ancestor	1351	1148.25
				pCON	ancestor	1352	1151.75
				pCON	ancestor	1353	1151
				pCON	ancestor	1354	1154.5
				pCON	ancestor	1355	1153.25
				pCON	ancestor	1356	1148
				pCON	ancestor	1357	1151.75
				pCON	ancestor	1358	1143.75
				pCON	ancestor	1359	1146.25
				pCON	ancestor	1360	1147.25
				pCON	ancestor	1361	1148.25
				pCON	ancestor	1362	1147.75
				pCON	ancestor	1363	1137
				pCON	ancestor	1364	1143.5
				pCON	ancestor	1365	1136.5
				pCON	ancestor	1366	1140.25
				pCON	ancestor	1367	1141.75
				pCON	ancestor	1368	1139.5
				pCON	ancestor	1369	1142.25
				pCON	ancestor	1370	1135.75
				pCON	ancestor	1371	1138
				pCON	ancestor	1372	1139.75
				pCON	ancestor	1373	1138.75
				pCON	ancestor	1374	1140.75
				pCON	ancestor	1375	1137.25
				pCON	ancestor	1376	1137.75
				pCON	ancestor	1377	1134.75
				pCON	ancestor	1378	1131.25
				pCON	ancestor	1379	1133
				pCON	ancestor	1380	1131
				pCON	ancestor	1381	1132.5
				pCON	ancestor	1382	1130.5
				pCON	ancestor	1383	1135
				pCON	ancestor	1384	1135
				pCON	ancestor	1385	1135.25
				pCON	ancestor	1386	1136
				pCON	ancestor	1387	1133.75
				pCON	ancestor	1388	1135.75
				pCON	ancestor	1389	1135
				pCON	ancestor	1390	1129
				pCON	ancestor	1391	1128.5
				pCON	ancestor	1392	1107.5
				pCON	ancestor	1393	1122.25
				pCON	ancestor	1394	1122.75
				pCON	ancestor	1395	1120.75
				pCON	ancestor	1396	1123.25
				pCON	ancestor	1397	1117.75
				pCON	ancestor	1398	1114
				pCON	ancestor	1399	1117.25
				pCON	ancestor	1400	1104
				pCON	ancestor	1401	1102.75
				pCON	ancestor	1402	1103
				pCON	ancestor	1403	1093.25
				pCON	ancestor	1404	1080.5
				pCON	ancestor	1405	1090.5
				pCON	ancestor	1406	1087
				pCON	ancestor	1407	1082.75
				pCON	ancestor	1408	1077.75
				pCON	ancestor	1409	1070.75
				pCON	ancestor	1410	1071.25
				pCON	ancestor	1411	1067.5
				pCON	ancestor	1412	1062.75
				pCON	ancestor	1413	1059
				pCON	ancestor	1414	1047.25
				pCON	ancestor	1415	1041
				pCON	ancestor	1416	1049.75
				pCON	ancestor	1417	1049
				pCON	ancestor	1418	1048
				pCON	ancestor	1419	1035.5
				pCON	ancestor	1420	1029.25
				pCON	ancestor	1421	1033.25
				pCON	ancestor	1422	1031.75
				pCON	ancestor	1423	1033.25
				pCON	ancestor	1424	1028.75
				pCON	ancestor	1425	1025.5
				pCON	ancestor	1426	1001
				pCON	ancestor	1427	1015
				pCON	ancestor	1428	1010.75
				pCON	ancestor	1429	1009.75
				pCON	ancestor	1430	1010.25
				pCON	ancestor	1431	995
				pCON	ancestor	1432	995.25
				pCON	ancestor	1433	987
				pCON	ancestor	1434	985.75
				pCON	ancestor	1435	985.5
				pCON	ancestor	1436	977.75
				pCON	ancestor	1437	980.25
				pCON	ancestor	1438	980.75
				pCON	ancestor	1439	980.75
				pCON	ancestor	1440	982.5
				pCON	ancestor	1441	981
				pCON	ancestor	1442	979
				pCON	ancestor	1443	972
				pCON	ancestor	1444	975.25
				pCON	ancestor	1445	977
				pCON	ancestor	1446	975.5
				pCON	ancestor	1447	973.5
				pCON	ancestor	1448	969.25
				pCON	ancestor	1449	947.25
				pCON	ancestor	1450	965
				pCON	ancestor	1451	963
				pCON	ancestor	1452	963.75
				pCON	ancestor	1453	964.75
				pCON	ancestor	1454	960.75
				pCON	ancestor	1455	966.5
				pCON	ancestor	1471	968.75
				pCON	ancestor	1472	960.75
				pCON	ancestor	1473	905.5
				pCON	ancestor	1474	917.75
				pCON	ancestor	1475	923.75
				pCON	ancestor	1476	923.75
				pCON	ancestor	1477	922
				pCON	ancestor	1478	906.75
				pCON	ancestor	1479	904
				pCON	ancestor	1480	913
				pCON	ancestor	1481	915.25
				pCON	ancestor	1482	914.75
				pCON	ancestor	1483	916
				pCON	ancestor	1484	859.25
				pCON	ancestor	1485	908.5
				pCON	ancestor	1486	913.25
				pCON	ancestor	1487	914
				pCON	ancestor	1488	910
				pCON	ancestor	1489	885
				pCON	ancestor	1490	875.25
				pCON	ancestor	1491	893.5
				pCON	ancestor	1492	893.75
				pCON	ancestor	1493	895.75
				pCON	ancestor	1494	885.5
				pCON	ancestor	1495	883.25
				pCON	ancestor	1496	893
				pCON	ancestor	1497	887.5
				pCON	ancestor	1498	888.25
				pCON	ancestor	1499	871.75
				pCON	ancestor	1500	883.25
				pCON	ancestor	1501	882
				pCON	ancestor	1502	878.25
				pCON	ancestor	1503	876.5
				pCON	ancestor	1504	866.25
				pCON	ancestor	1505	880.25
				pCON	ancestor	1506	872.75
				pCON	ancestor	1507	873.25
				pCON	ancestor	1508	879.5
				pCON	ancestor	1509	876
				pCON	ancestor	1510	876.75
				pCON	ancestor	1511	878.5
				pCON	ancestor	1512	876
				pCON	ancestor	1513	865.25
				pCON	ancestor	1514	859.5
				pCON	ancestor	1515	867
				pCON	ancestor	1516	873
				pCON	ancestor	1517	877.5
				pCON	ancestor	1518	875
				pCON	ancestor	1519	874.5
				pCON	ancestor	1520	875.75
				pCON	ancestor	1521	876.25
				pCON	ancestor	1522	879.5
				pCON	ancestor	1523	879.25
				pCON	ancestor	1524	882
				pCON	ancestor	1525	883
				pCON	ancestor	1526	885.25
				pCON	ancestor	1527	900.25
				pCON	ancestor	1528	894.5
				pCON	ancestor	1529	902.25
				pCON	ancestor	1530	898.75
				pCON	ancestor	1531	910
				pCON	ancestor	1532	911.25
				pCON	ancestor	1533	912.75
				pCON	ancestor	1534	914.75
				pCON	ancestor	1535	905.75
				pCON	ancestor	1536	913.5
				pCON	ancestor	1537	911.75
				pCON	ancestor	1538	919.75
				pCON	ancestor	1539	921.75
				pCON	ancestor	1540	922.25
				pCON	ancestor	1541	923.5
				pCON	ancestor	1542	932.25
				pCON	ancestor	1543	927.25
				pCON	ancestor	1544	945.25
				pCON	ancestor	1545	937.25
				pCON	ancestor	1546	945.5
				pCON	ancestor	1547	943.75
				pCON	ancestor	1548	945.75
				pCON	ancestor	1549	948
				pCON	ancestor	1550	948
				pCON	ancestor	1551	951
				pCON	ancestor	1552	947.25
				pCON	ancestor	1553	958.75
				pCON	ancestor	1554	952.25
				pCON	ancestor	1555	949.75
				pCON	ancestor	1556	951.25
				pCON	ancestor	1557	949
				pCON	ancestor	1558	960
				pCON	ancestor	1559	961.5
				pCON	ancestor	1560	966.75
				pCON	ancestor	1561	972
				pCON	ancestor	1562	972.5
				pCON	ancestor	1563	977.25
				pCON	ancestor	1564	966.75
				pCON	ancestor	1565	978.5
				pCON	ancestor	1566	978
				pCON	ancestor	1567	990.5
				pCON	ancestor	1568	995.25
				pCON	ancestor	1569	986.25
				pCON	ancestor	1570	991.25
				pCON	ancestor	1571	988.25
				pCON	ancestor	1572	987
				pCON	ancestor	1573	987.25
				pCON	ancestor	1574	988.5
				pCON	ancestor	1575	998.75
				pCON	ancestor	1576	1000
				pCON	ancestor	1577	1001
				pCON	ancestor	1578	1003.5
				pCON	ancestor	1579	985.5
				pCON	ancestor	1580	1006
				pCON	ancestor	1581	1012.5
				pCON	ancestor	1582	1015.25
				pCON	ancestor	1583	1016
				pCON	ancestor	1584	991.25
				pCON	ancestor	1585	1014.25
				pCON	ancestor	1586	1022.5
				pCON	ancestor	1587	1021
				pCON	ancestor	1588	1019.5
				pCON	ancestor	1589	1008.75
				pCON	ancestor	1590	1018.5
				pCON	ancestor	1591	1023
				pCON	ancestor	1592	1027.5
				pCON	ancestor	1593	1027.75
				pCON	ancestor	1594	1023.75
				pCON	ancestor	1595	1031.25
				pCON	ancestor	1596	1020.75
				pCON	ancestor	1597	1038
				pCON	ancestor	1598	1039.25
				pCON	ancestor	1599	1037.75
				pCON	ancestor	1600	1039.25
				pCON	ancestor	1601	1033.25
				pCON	ancestor	1602	1036
				pCON	ancestor	1603	1036
				pCON	ancestor	1604	1032.75
				pCON	ancestor	1605	1037
				pCON	ancestor	1606	1037
				pCON	ancestor	1607	1051.75
				pCON	ancestor	1608	1050.25
				pCON	ancestor	1609	1052.5
				pCON	ancestor	1610	1057.75
				pCON	ancestor	1611	1055.25
				pCON	ancestor	1612	1070.75
				pCON	ancestor	1613	1081
				pCON	ancestor	1614	1083.25
				pCON	ancestor	1615	1090.25
				pCON	ancestor	1616	1101.25
				pCON	ancestor	1617	1090
				pCON	ancestor	1618	1094.75
				pCON	ancestor	1619	1108.25
				pCON	ancestor	1620	1113
				pCON	ancestor	1621	1115.75
				pCON	ancestor	1622	1113
				pCON	ancestor	1623	1090.25
				pCON	ancestor	1624	1105.25
				pCON	ancestor	1625	1110.25
				pCON	ancestor	1626	1106.5
				pCON	ancestor	1627	1107.75
				pCON	ancestor	1628	1097
				pCON	ancestor	1629	1096.75
				pCON	ancestor	1630	1095.75
				pCON	ancestor	1631	1093.5
				pCON	ancestor	1632	1090
				pCON	ancestor	1633	1086
				pCON	ancestor	1634	1093.75
				pCON	ancestor	1635	1092.75
				pCON	ancestor	1636	1097.25
				pCON	ancestor	1637	1099
				pCON	ancestor	1638	1095.75
				pCON	ancestor	1639	1109
				pCON	ancestor	1640	1112
				pCON	ancestor	1641	1112.5
				pCON	ancestor	1642	1112.25
				pCON	ancestor	1643	1110.25
				pCON	ancestor	1644	1111
				pCON	ancestor	1645	1112.25
				pCON	ancestor	1646	1115
				pCON	ancestor	1647	1114.5
				pCON	ancestor	1648	1113.5
				pCON	ancestor	1649	1115
				pCON	ancestor	1650	1119.5
				pCON	ancestor	1651	1118.75
				pCON	ancestor	1652	1124.25
				pCON	ancestor	1653	1120.25
				pCON	ancestor	1654	1116
				pCON	ancestor	1655	1117
				pCON	ancestor	1656	1117.5
				pCON	ancestor	1657	1122
				pCON	ancestor	1658	1122.25
				pCON	ancestor	1659	1128
				pCON	ancestor	1660	1121
				pCON	ancestor	1661	1126.5
				pCON	ancestor	1662	1124.75
				pCON	ancestor	1663	1130.75
				pCON	ancestor	1664	1126
				pCON	ancestor	1665	1117
				pCON	ancestor	1666	1119.25
				pCON	ancestor	1667	1117
				pCON	ancestor	1668	1119
				pCON	ancestor	1669	1127
				pCON	ancestor	1670	1127.25
				pCON	ancestor	1671	1115.75
				pCON	ancestor	1672	1122
				pCON	ancestor	1673	1114
				pCON	ancestor	1674	1125.75
				pCON	ancestor	1675	1129.75
				pCON	ancestor	1676	1125.5
				pCON	ancestor	1677	1138.75
				pCON	ancestor	1678	1127.25
				pCON	ancestor	1679	1129.25
				pCON	ancestor	1680	1147.5
				pCON	ancestor	1681	1124.75
				pCON	ancestor	1682	1146.75
				pCON	ancestor	1683	1148
				pCON	ancestor	1684	1147
				pCON	ancestor	1685	1149.5
				pCON	ancestor	1686	1137.5
				pCON	ancestor	1687	1146.5
				pCON	ancestor	1688	1151
				pCON	ancestor	1689	1151.25
				pCON	ancestor	1690	1164.5
				pCON	ancestor	1691	1166.75
				pCON	ancestor	1692	1188.75
				pCON	ancestor	1693	1192.25
				pCON	ancestor	1694	1189
				pCON	ancestor	1695	1198.25
				pCON	ancestor	1696	1184.5
				pCON	ancestor	1697	1215.75
				pCON	ancestor	1698	1222.5
				pCON	ancestor	1699	1223.25
				pCON	ancestor	1700	1227
				pCON	ancestor	1701	1238.25
				pCON	ancestor	1702	1249.5
				pCON	ancestor	1703	1252.25
				pCON	ancestor	1704	1255.75
				pCON	ancestor	1705	1259.5
				pCON	ancestor	1706	1244.25
				pCON	ancestor	1707	1275.5
				pCON	ancestor	1708	1274.25
				pCON	ancestor	1709	1299.5
				pCON	ancestor	1710	1308.25
				pCON	ancestor	1711	1296.5
				pCON	ancestor	1712	1327
				pCON	ancestor	1713	1289.5
				pCON	ancestor	1714	1365.5
				pCON	ancestor	1715	1373.25
				pCON	ancestor	1716	1381
				pCON	ancestor	1717	1371.75
				pCON	ancestor	1718	1369.5
				pCON	ancestor	1719	1393.5
				pCON	ancestor	1720	1393.5
				pCON	ancestor	1721	1397.5
				pCON	ancestor	1722	1394.25
				pCON	ancestor	1723	1392.75
				pCON	ancestor	1724	1394.75
				pCON	ancestor	1725	1397.75
				pCON	ancestor	1726	1403.25
				pCON	ancestor	1727	1404.5
				pCON	ancestor	1728	1407.25
				pCON	ancestor	1729	1397.5
				pCON	ancestor	1730	1394
				pCON	ancestor	1731	1405.75
				pCON	ancestor	1732	1408.25
				pCON	ancestor	1733	1408.75
				pCON	ancestor	1734	1411.25
				pCON	ancestor	1735	1410.5
				pCON	ancestor	1736	1410
				pCON	ancestor	1737	1410.5
				pCON	ancestor	1738	1411.5
				pCON	ancestor	1739	1411.5
				pCON	ancestor	1740	1413
				pCON	ancestor	1741	1418
				pCON	ancestor	1742	1420.5
				pCON	ancestor	1743	1423.5
				pCON	ancestor	1744	1416.25
				pCON	ancestor	1745	1418.75
				pCON	ancestor	1746	1421
				pCON	ancestor	1747	1425.25
				pCON	ancestor	1748	1428.25
				pCON	ancestor	1749	1429.75
				pCON	ancestor	1750	1440
				pCON	ancestor	1751	1449
				pCON	ancestor	1752	1449
				pCON	ancestor	1753	1455.75
				pCON	ancestor	1754	1438.5
				pCON	ancestor	1755	1448.5
				pCON	ancestor	1756	1455.5
				pCON	ancestor	1757	1461.5
				pCON	ancestor	1758	1464
				pCON	ancestor	1759	1452.75
				pCON	ancestor	1760	1453
				pCON	ancestor	1761	1447
				pCON	ancestor	1762	1447.5
				pCON	ancestor	1763	1448.75
				pCON	ancestor	1764	1446.5
				pCON	ancestor	1765	1467.5
				pCON	ancestor	1766	1462.75
				pCON	ancestor	1767	1464.75
				pCON	ancestor	1768	1469.25
				pCON	ancestor	1769	1440.25
				pCON	ancestor	1770	1482.5
				pCON	ancestor	1771	1477.75
				pCON	ancestor	1772	1477.25
				pCON	ancestor	1773	1480.75
				pCON	ancestor	1774	1450.75
				pCON	ancestor	1775	1471.5
				pCON	ancestor	1776	1469.5
				pCON	ancestor	1777	1470.75
				pCON	ancestor	1778	1471.5
				pCON	ancestor	1779	1457
				pCON	ancestor	1780	1473.75
				pCON	ancestor	1781	1470
				pCON	ancestor	1782	1469.5
				pCON	ancestor	1783	1480.5
				pCON	ancestor	1784	1463.75
				pCON	ancestor	1785	1475.25
				pCON	ancestor	1786	1467.25
				pCON	ancestor	1787	1474.25
				pCON	ancestor	1788	1475.5
				pCON	ancestor	1789	1472.75
				pCON	ancestor	1790	1478.25
				pCON	ancestor	1791	1469
				pCON	ancestor	1792	1471.75
				pCON	ancestor	1793	1481.75
				pCON	ancestor	1794	1454
				pCON	ancestor	1795	1489.25
				pCON	ancestor	1796	1481
				pCON	ancestor	1797	1486.75
				pCON	ancestor	1798	1486.25
				pCON	ancestor	1799	1457.5
				pCON	ancestor	1800	1491.5
				pCON	ancestor	1801	1480.75
				pCON	ancestor	1802	1485.25
				pCON	ancestor	1803	1474
				pCON	ancestor	1804	1477.5
				pCON	ancestor	1805	1484.75
				pCON	ancestor	1806	1484
				pCON	ancestor	1807	1488.75
				pCON	ancestor	1808	1485
				pCON	ancestor	1809	1477.25
				pCON	ancestor	1810	1487.5
				pCON	ancestor	1811	1466.25
				pCON	ancestor	1812	1488.5
				pCON	ancestor	1813	1485.25
				pCON	ancestor	1814	1479.5
				pCON	ancestor	1815	1477.5
				pCON	ancestor	1816	1425.25
				pCON	ancestor	1817	1463
				pCON	ancestor	1818	1464.25
				pCON	ancestor	1819	1464.25
				pCON	ancestor	1820	1465
				pCON	ancestor	1821	1443
				pCON	ancestor	1822	1446.25
				pCON	ancestor	1823	1448.5
				pCON	ancestor	1824	1449.25
				pCON	ancestor	1825	1451.75
				pCON	ancestor	1826	1448.25
				pCON	ancestor	1827	1443.5
				pCON	ancestor	1828	1450.75
				pCON	ancestor	1829	1440.5
				pCON	ancestor	1830	1453.5
				pCON	ancestor	1831	1438.75
				pCON	ancestor	1832	1443
				pCON	ancestor	1833	1442.75
				pCON	ancestor	1834	1438
				pCON	ancestor	1835	1440.25
				pCON	ancestor	1836	1435.75
				pCON	ancestor	1837	1438
				pCON	ancestor	1838	1440.5
				pCON	ancestor	1839	1438.25
				pCON	ancestor	1840	1440.25
				pCON	ancestor	1841	1444
				pCON	ancestor	1842	1445.5
				pCON	ancestor	1843	1448.25
				pCON	ancestor	1844	1448.25
				pCON	ancestor	1845	1419.5
				pCON	ancestor	1846	1447.25
				pCON	ancestor	1847	1444
				pCON	ancestor	1848	1446.5
				pCON	ancestor	1849	1447
				pCON	ancestor	1850	1430
				pCON	ancestor	1851	1436
				pCON	ancestor	1852	1439.5
				pCON	ancestor	1853	1445
				pCON	ancestor	1854	1446.25
				pCON	ancestor	1855	1422.75
				pCON	ancestor	1856	1438
				pCON	ancestor	1857	1405.5
				pCON	ancestor	1858	1404.75
				pCON	ancestor	1859	1410.25
				pCON	ancestor	1860	1393.25
				pCON	ancestor	1861	1394.75
				pCON	ancestor	1862	1380.5
				pCON	ancestor	1863	1375
				pCON	ancestor	1864	1377.75
				pCON	ancestor	1865	1375.5
				pCON	ancestor	1866	1374
				pCON	ancestor	1867	1375.75
				pCON	ancestor	1868	1373.5
				pCON	ancestor	1869	1369.25
				pCON	ancestor	1870	1366.75
				pCON	ancestor	1871	1366
				pCON	ancestor	1872	1369.75
				pCON	ancestor	1873	1369.5
				pCON	ancestor	1874	1367.75
				pCON	ancestor	1875	1371.25
				pCON	ancestor	1876	1365.75
				pCON	ancestor	1877	1373
				pCON	ancestor	1878	1376.25
				pCON	ancestor	1879	1375.25
				pCON	ancestor	1880	1376
				pCON	ancestor	1881	1374.75
				pCON	ancestor	1882	1372.25
				pCON	ancestor	1883	1369.5
				pCON	ancestor	1884	1367.25
				pCON	ancestor	1885	1365
				pCON	ancestor	1886	1368
				pCON	ancestor	1887	1365.25
				pCON	ancestor	1888	1366.75
				pCON	ancestor	1889	1369.5
				pCON	ancestor	1890	1372.5
				pCON	ancestor	1891	1377
				pCON	ancestor	1892	1367.5
				pCON	ancestor	1893	1365.25
				pCON	ancestor	1894	1372.5
				pCON	ancestor	1895	1372.75
				pCON	ancestor	1896	1369.5
				pCON	ancestor	1897	1359.75
				pCON	ancestor	1898	1372
				pCON	ancestor	1899	1377.75
				pCON	ancestor	1900	1410.5
				pCON	ancestor	1901	1409.5
				pCON	ancestor	1902	1402.75
				pCON	ancestor	1903	1406.5
				pCON	ancestor	1904	1402.25
				pCON	ancestor	1905	1434.5
				pCON	ancestor	1906	1438.75
				pCON	ancestor	1907	1436.75
				pCON	ancestor	1908	1441.5
				pCON	ancestor	1909	1437.5
				pCON	ancestor	1910	1397.25
				pCON	ancestor	1911	1406.25
				pCON	ancestor	1912	1396.75
				pCON	ancestor	1913	1406.25
				pCON	ancestor	1914	1407.75
				pCON	ancestor	1915	1396.25
				pCON	ancestor	1916	1401.75
				pCON	ancestor	1917	1387.5
				pCON	ancestor	1918	1403.5
				pCON	ancestor	1919	1421.75
				pCON	ancestor	1920	1460.25
				pCON	ancestor	1921	1455
				pCON	ancestor	1922	1437
				pCON	ancestor	1923	1469.75
				pCON	ancestor	1924	1478
				pCON	ancestor	1925	1472.75
				pCON	ancestor	1926	1487
				pCON	ancestor	1927	1472
				pCON	ancestor	1928	1483.25
				pCON	ancestor	1929	1481.25
				pCON	ancestor	1930	1470.5
				pCON	ancestor	1931	1500
				pCON	ancestor	1932	1498.75
				pCON	ancestor	1933	1504.75
				pCON	ancestor	1934	1529.75
				pCON	ancestor	1935	1489.75
				pCON	ancestor	1936	1557.25
				pCON	ancestor	1937	1558
				pCON	ancestor	1938	1569.5
				pCON	ancestor	1939	1569.5
				pCON	ancestor	1940	1546.25
				pCON	ancestor	1941	1559.25
				pCON	ancestor	1942	1555.5
				pCON	ancestor	1943	1568.75
				pCON	ancestor	1944	1570.75
				pCON	ancestor	1945	1553.75
				pCON	ancestor	1946	1574
				pCON	ancestor	1947	1570.5
				pCON	ancestor	1948	1588.5
				pCON	ancestor	1949	1588.25
				pCON	ancestor	1950	1578.75
				pCON	ancestor	1951	1634.75
				pCON	ancestor	1952	1630
				pCON	ancestor	1953	1641.25
				pCON	ancestor	1954	1642.5
				pCON	ancestor	1955	1544.5
				pCON	ancestor	1956	1705.25
				pCON	ancestor	1957	1700
				pCON	ancestor	1958	1707
				pCON	ancestor	1959	1700.25
				pCON	ancestor	1960	1669
				pCON	ancestor	1961	1673
				pCON	ancestor	1962	1664.75
				pCON	ancestor	1963	1669.75
				pCON	ancestor	1964	1673.5
				pCON	ancestor	1965	1675.5
				pCON	ancestor	1966	1679.5
				pCON	ancestor	1967	1684.75
				pCON	ancestor	1968	1688
				pCON	ancestor	1969	1689
				pCON	ancestor	1970	1692.25
				pCON	ancestor	1971	1694
				pCON	ancestor	1972	1705
				pCON	ancestor	1973	1710.75
				pCON	ancestor	1974	1713.5
				pCON	ancestor	1975	1714.25
				pCON	ancestor	1976	1710.5
				pCON	ancestor	1977	1712.75
				pCON	ancestor	1978	1737
				pCON	ancestor	1979	1738.25
				pCON	ancestor	1980	1742.75
				pCON	ancestor	1981	1742.75
				pCON	ancestor	1982	1735.25
				pCON	ancestor	1983	1777.75
				pCON	ancestor	1984	1778.75
				pCON	ancestor	1985	1782.5
				pCON	ancestor	1986	1784.25
				pCON	ancestor	1987	1777.5
				pCON	ancestor	1988	1789.5
				pCON	ancestor	1989	1794.25
				pCON	ancestor	1990	1798.75
				pCON	ancestor	1991	1797.5
				pCON	ancestor	1992	1809
				pCON	ancestor	1993	1803.25
				pCON	ancestor	1994	1818.5
				pCON	ancestor	1995	1822
				pCON	ancestor	1996	1823.75
				pCON	ancestor	1997	1830.25
				pCON	ancestor	1998	1832
				pCON	ancestor	1999	1832.75
				pCON	ancestor	2000	1834.5
				pCON	ancestor	2001	1839.5
				pCON	ancestor	2002	1845
				pCON	ancestor	2003	1848
				pCON	ancestor	2004	1850.5
				pCON	ancestor	2005	1850.5
				pCON	ancestor	2006	1851.25
				pCON	ancestor	2007	1853.5
				pCON	ancestor	2008	1858.5
				pCON	ancestor	2009	1862
				pCON	ancestor	2010	1862.75
				pCON	ancestor	2011	1864.75
				pCON	ancestor	2012	1863.25
				pCON	ancestor	2013	1870.75
				pCON	ancestor	2014	1873.5
				pCON	ancestor	2015	1876
				pCON	ancestor	2016	1880.75
				pCON	ancestor	2017	1879
				pCON	ancestor	2018	1884.25
				pCON	ancestor	2019	1880.75
				pCON	ancestor	2020	1881.25
				pCON	ancestor	2021	1889.5
				pCON	ancestor	2022	1881
				pCON	ancestor	2023	1912.25
				pCON	ancestor	2024	1915.25
				pCON	ancestor	2025	1902.25
				pCON	ancestor	2026	1902.75
				pCON	ancestor	2027	1879.75
				pCON	ancestor	2028	1906.5
				pCON	ancestor	2029	1914.5
				pCON	ancestor	2030	1913
				pCON	ancestor	2031	1914
				pCON	ancestor	2032	1901.75
				pCON	ancestor	2033	1897.75
				pCON	ancestor	2034	1923
				pCON	ancestor	2035	1927.25
				pCON	ancestor	2036	1926.5
[truncated: 3,129 more rows]

## Sheet: Fig. 3a
Figure 3a				plasmid	temperature	state	replicate	gene	relative expression
Relative transcription				pCON	37°C	ancestor	pCON1_1	nptII	7.688018534
Transcription per pCON plasmid				pCON	37°C	ancestor	pCON1_2	nptII	4.788676519
				pCON	37°C	ancestor	pCON1_3	nptII	5.941660961
				pCON	37°C	ancestor	pCON4_1	nptII	22.60611962
				pCON	37°C	ancestor	pCON4_2	nptII	6.94801262
				pCON	37°C	ancestor	pCON4_3	nptII	4.492524058
				pCON	20°C	ancestor	pCON1_1	nptII	134.4377335
				pCON	20°C	ancestor	pCON1_2	nptII	120.4641068
				pCON	20°C	ancestor	pCON1_3	nptII	185.6518468
				pCON	20°C	ancestor	pCON4_1	nptII	226.332901
				pCON	20°C	ancestor	pCON4_2	nptII	150.8588789
				pCON	20°C	ancestor	pCON4_3	nptII	163.9171363
				pCON	37°C	ancestor	pCON1_1	rep	7.224813042
				pCON	37°C	ancestor	pCON1_2	rep	4.789213138
				pCON	37°C	ancestor	pCON1_3	rep	5.721538549
				pCON	37°C	ancestor	pCON4_1	rep	17.43627317
				pCON	37°C	ancestor	pCON4_2	rep	5.571252115
				pCON	37°C	ancestor	pCON4_3	rep	2.961936554
				pCON	20°C	ancestor	pCON1_1	rep	43.69959345
				pCON	20°C	ancestor	pCON1_2	rep	38.01265476
				pCON	20°C	ancestor	pCON1_3	rep	63.20567486
				pCON	20°C	ancestor	pCON4_1	rep	80.02124001
				pCON	20°C	ancestor	pCON4_2	rep	45.38399055
				pCON	20°C	ancestor	pCON4_3	rep	54.36559261
				pCON	37°C	evolved	pCONS6_1	nptII	192.5295556
				pCON	37°C	evolved	pCONS6_2	nptII	200.9112887
				pCON	37°C	evolved	pCONS6_3	nptII	207.5800749
				pCON	37°C	evolved	pCONM4_1	nptII	231.501137
				pCON	37°C	evolved	pCONM4_2	nptII	250.9658322
				pCON	37°C	evolved	pCONM4_3	nptII	260.2037282
				pCON	37°C	evolved	pCONS6_1	rep	51.05634684
				pCON	37°C	evolved	pCONS6_2	rep	38.08261503
				pCON	37°C	evolved	pCONS6_3	rep	32.80659072
				pCON	37°C	evolved	pCONM4_1	rep	47.00743043
				pCON	37°C	evolved	pCONM4_2	rep	52.08669691
				pCON	37°C	evolved	pCONM4_3	rep	46.50145142
				pCON	20°C	evolved	pCONS5_1	nptII	255.2502062
				pCON	20°C	evolved	pCONS5_2	nptII	157.1344669
				pCON	20°C	evolved	pCONS5_3	nptII	160.4835059
				pCON	20°C	evolved	pCONL2_1	nptII	97.76466722
				pCON	20°C	evolved	pCONL2_2	nptII	136.8499496
				pCON	20°C	evolved	pCONL2_3	nptII	149.7719405
				pCON	20°C	evolved	pCONS5_1	rep	127.8902145
				pCON	20°C	evolved	pCONS5_2	rep	97.98542614
				pCON	20°C	evolved	pCONS5_3	rep	57.23017706
				pCON	20°C	evolved	pCONL2_1	rep	22.97556519
				pCON	20°C	evolved	pCONL2_2	rep	43.62449837
				pCON	20°C	evolved	pCONL2_3	rep	30.58563748

## Sheet: Fig. 3e
Figure 3d				plasmid	replicate	gene	relative transcription
Relative transcription				pIND	pind1_1	araC	3.537133282
Transcription per pIND plasmid				pIND	pind1_2	araC	5.26516083
				pIND	pind1_3	araC	5.634250919
				pIND	pind2_1	araC	9.754330153
				pIND	pind2_2	araC	40.48164559
				pIND	pind2_3	araC	18.28493349
				pIND	pind1_1	rep	2.362723974
				pIND	pind1_2	rep	4.183007168
				pIND	pind1_3	rep	4.655023202
				pIND	pind2_1	rep	7.037904682
				pIND	pind2_2	rep	41.1487529
				pIND	pind2_3	rep	15.00229477

## Sheet: Fig. 4a
Figure 4a				plasmid	bottleneck	replicate	temperature	transfer	host frequency
Plasmid evolution experiment				pIND	S	pind1	37°C	0	98.21782178
pIND				pIND	S	pind1	37°C	14	90.40697674
				pIND	S	pind1	37°C	28	42.94478528
				pIND	S	pind1	37°C	42	16
				pIND	S	pind1	37°C	56	19.51951952
				pIND	S	pind1	37°C	70	5.050505051
				pIND	S	pind1	37°C	84	12.96296296
				pIND	S	pind1	37°C	98	14.1509434
				pIND	S	pind1	20°C	0	88.08290155
				pIND	S	pind1	20°C	14	45.62737643
				pIND	S	pind1	20°C	28	8.139534884
				pIND	S	pind1	20°C	42	0.476190476
				pIND	S	pind1	20°C	56	0.64516129
				pIND	S	pind1	20°C	70	2.325581395
				pIND	S	pind1	20°C	84	0.996015936
				pIND	S	pind1	20°C	98	13.82488479
				pIND	M	pind1	37°C	0	98.21782178
				pIND	M	pind1	37°C	14	82.2147651
				pIND	M	pind1	37°C	28	25.17241379
				pIND	M	pind1	37°C	42	19.14285714
				pIND	M	pind1	37°C	56	16.4556962
				pIND	M	pind1	37°C	70	24.32432432
				pIND	M	pind1	37°C	84	20
				pIND	M	pind1	37°C	98	14.03508772
				pIND	M	pind1	20°C	0	88.08290155
				pIND	M	pind1	20°C	14	92.13836478
				pIND	M	pind1	20°C	28	6.042296073
				pIND	M	pind1	20°C	42	5.34351145
				pIND	M	pind1	20°C	56	0.8
				pIND	M	pind1	20°C	70	2.051282051
				pIND	M	pind1	20°C	84	2.235469449
				pIND	M	pind1	20°C	98	1.754385965
				pIND	L	pind1	37°C	0	98.21782178
				pIND	L	pind1	37°C	14	51.72413793
				pIND	L	pind1	37°C	28	83.75
				pIND	L	pind1	37°C	42	6.691449814
				pIND	L	pind1	37°C	56	4.255319149
				pIND	L	pind1	37°C	70	4.385964912
				pIND	L	pind1	37°C	84	11.32075472
				pIND	L	pind1	37°C	98	1
				pIND	L	pind1	20°C	0	88.08290155
				pIND	L	pind1	20°C	14	47.39336493
				pIND	L	pind1	20°C	28	9.202453988
				pIND	L	pind1	20°C	42	2.570093458
				pIND	L	pind1	20°C	56	0
				pIND	L	pind1	20°C	70	2.325581395
				pIND	L	pind1	20°C	84	3.888024883
				pIND	L	pind1	20°C	98	19.71830986
				pIND	S	pind2	37°C	0	99.63235294
				pIND	S	pind2	37°C	14	99.70501475
				pIND	S	pind2	37°C	28	90.86294416
				pIND	S	pind2	37°C	42	85.34031414
				pIND	S	pind2	37°C	56	69.4214876
				pIND	S	pind2	37°C	70	19.87767584
				pIND	S	pind2	37°C	84	16.54411765
				pIND	S	pind2	37°C	98	8.301886792
				pIND	S	pind2	20°C	0	100
				pIND	S	pind2	20°C	14	100
				pIND	S	pind2	20°C	28	100
				pIND	S	pind2	20°C	42	100
				pIND	S	pind2	20°C	56	100
				pIND	S	pind2	20°C	70	87.82608696
				pIND	S	pind2	20°C	84	100
				pIND	S	pind2	20°C	98	100
				pIND	M	pind2	37°C	0	99.63235294
				pIND	M	pind2	37°C	14	99.66666667
				pIND	M	pind2	37°C	28	95.69536424
				pIND	M	pind2	37°C	42	98.7460815
				pIND	M	pind2	37°C	56	99.33554817
				pIND	M	pind2	37°C	70	99.53810624
				pIND	M	pind2	37°C	84	99.2
				pIND	M	pind2	37°C	98	93.56223176
				pIND	M	pind2	20°C	0	100
				pIND	M	pind2	20°C	14	75.75757576
				pIND	M	pind2	20°C	28	17.85714286
				pIND	M	pind2	20°C	42	0.604229607
				pIND	M	pind2	20°C	56	1.358695652
				pIND	M	pind2	20°C	70	3.03030303
				pIND	M	pind2	20°C	84	0.558035714
				pIND	M	pind2	20°C	98	9.541984733
				pIND	L	pind2	37°C	0	99.63235294
				pIND	L	pind2	37°C	14	99.609375
				pIND	L	pind2	37°C	28	93.30143541
				pIND	L	pind2	37°C	42	99.28571429
				pIND	L	pind2	37°C	56	97.83281734
				pIND	L	pind2	37°C	70	98.80952381
				pIND	L	pind2	37°C	84	95.47511312
				pIND	L	pind2	37°C	98	99
				pIND	L	pind2	20°C	0	100
				pIND	L	pind2	20°C	14	100
				pIND	L	pind2	20°C	28	100
				pIND	L	pind2	20°C	42	100
				pIND	L	pind2	20°C	56	99.51845907
				pIND	L	pind2	20°C	70	87.82608696
				pIND	L	pind2	20°C	84	96.05263158
				pIND	L	pind2	20°C	98	69.1943128
				pIND	S	pind3	37°C	0	97.91044776
				pIND	S	pind3	37°C	14	92.40710824
				pIND	S	pind3	37°C	28	42.73504274
				pIND	S	pind3	37°C	42	58.82352941
				pIND	S	pind3	37°C	56	66.47398844
				pIND	S	pind3	37°C	70	6.738544474
				pIND	S	pind3	37°C	84	2.068965517
				pIND	S	pind3	37°C	98	7.575757576
				pIND	S	pind3	20°C	0	97.56097561
				pIND	S	pind3	20°C	14	83.33333333
				pIND	S	pind3	20°C	28	0
				pIND	S	pind3	20°C	42	0
				pIND	S	pind3	20°C	56	0
				pIND	S	pind3	20°C	70	27.27272727
				pIND	S	pind3	20°C	84	2.285714286
				pIND	S	pind3	20°C	98	3.333333333
				pIND	M	pind3	37°C	0	97.91044776
				pIND	M	pind3	37°C	14	92.70072993
				pIND	M	pind3	37°C	28	83.03030303
				pIND	M	pind3	37°C	42	25
				pIND	M	pind3	37°C	56	25.58139535
				pIND	M	pind3	37°C	70	41.42011834
				pIND	M	pind3	37°C	84	80
				pIND	M	pind3	37°C	98	99.5
				pIND	M	pind3	20°C	0	97.56097561
				pIND	M	pind3	20°C	14	97.86585366
				pIND	M	pind3	20°C	28	89.50617284
				pIND	M	pind3	20°C	42	92.43243243
				pIND	M	pind3	20°C	56	40.81632653
				pIND	M	pind3	20°C	70	3.255813953
				pIND	M	pind3	20°C	84	12.68656716
				pIND	M	pind3	20°C	98	26.20087336
				pIND	L	pind3	37°C	0	97.91044776
				pIND	L	pind3	37°C	14	89.76608187
				pIND	L	pind3	37°C	28	91.47982063
				pIND	L	pind3	37°C	42	47.89473684
				pIND	L	pind3	37°C	56	32.40740741
				pIND	L	pind3	37°C	70	54.7112462
				pIND	L	pind3	37°C	84	7.407407407
				pIND	L	pind3	37°C	98	20
				pIND	L	pind3	20°C	0	97.56097561
				pIND	L	pind3	20°C	14	89.47368421
				pIND	L	pind3	20°C	28	39.3258427
				pIND	L	pind3	20°C	42	83.23529412
				pIND	L	pind3	20°C	56	42.07573633
				pIND	L	pind3	20°C	70	27.27272727
				pIND	L	pind3	20°C	84	5.756578947
				pIND	L	pind3	20°C	98	13.88888889
				pIND	S	pind4	37°C	0	98.08027923
				pIND	S	pind4	37°C	14	95.2
				pIND	S	pind4	37°C	28	22.64150943
				pIND	S	pind4	37°C	42	5.976095618
				pIND	S	pind4	37°C	56	19.04761905
				pIND	S	pind4	37°C	70	5.509641873
				pIND	S	pind4	37°C	84	27.14932127
				pIND	S	pind4	37°C	98	29.23976608
				pIND	S	pind4	20°C	0	89.84962406
				pIND	S	pind4	20°C	14	50
				pIND	S	pind4	20°C	28	8
				pIND	S	pind4	20°C	42	0
				pIND	S	pind4	20°C	56	0
				pIND	S	pind4	20°C	70	0
				pIND	S	pind4	20°C	84	0
				pIND	S	pind4	20°C	98	7.843137255
				pIND	M	pind4	37°C	0	98.08027923
				pIND	M	pind4	37°C	14	88.10810811
				pIND	M	pind4	37°C	28	32.56704981
				pIND	M	pind4	37°C	42	8.839779006
				pIND	M	pind4	37°C	56	12.24489796
				pIND	M	pind4	37°C	70	82.57839721
				pIND	M	pind4	37°C	84	99.5
				pIND	M	pind4	37°C	98	94.35028249
				pIND	M	pind4	20°C	0	89.84962406
				pIND	M	pind4	20°C	14	55.7195572
				pIND	M	pind4	20°C	28	7.142857143
				pIND	M	pind4	20°C	42	11.00917431
				pIND	M	pind4	20°C	56	0
				pIND	M	pind4	20°C	70	0
				pIND	M	pind4	20°C	84	0
				pIND	M	pind4	20°C	98	79.04191617
				pIND	L	pind4	37°C	0	98.08027923
				pIND	L	pind4	37°C	14	65.47619048
				pIND	L	pind4	37°C	28	17.24137931
				pIND	L	pind4	37°C	42	30.37542662
				pIND	L	pind4	37°C	56	58.17174515
				pIND	L	pind4	37°C	70	64.40677966
				pIND	L	pind4	37°C	84	87.29281768
				pIND	L	pind4	37°C	98	98.7
				pIND	L	pind4	20°C	0	89.84962406
				pIND	L	pind4	20°C	14	38.88888889
				pIND	L	pind4	20°C	28	0.529100529
				pIND	L	pind4	20°C	42	1.156069364
				pIND	L	pind4	20°C	56	0
				pIND	L	pind4	20°C	70	0
				pIND	L	pind4	20°C	84	0
				pIND	L	pind4	20°C	98	5.288461538
				pIND	S	pind5	37°C	0	99.40711462
				pIND	S	pind5	37°C	14	99.69879518
				pIND	S	pind5	37°C	28	11.83431953
				pIND	S	pind5	37°C	42	6.693440428
				pIND	S	pind5	37°C	56	29.43143813
				pIND	S	pind5	37°C	70	2.057613169
				pIND	S	pind5	37°C	84	0.894854586
				pIND	S	pind5	37°C	98	5.882352941
				pIND	S	pind5	20°C	0	93.24324324
				pIND	S	pind5	20°C	14	81.3559322
				pIND	S	pind5	20°C	28	62.5
				pIND	S	pind5	20°C	42	93.2
				pIND	S	pind5	20°C	56	83.25242718
				pIND	S	pind5	20°C	70	1.666666667
				pIND	S	pind5	20°C	84	1.895734597
				pIND	S	pind5	20°C	98	3.787878788
				pIND	M	pind5	37°C	0	99.40711462
				pIND	M	pind5	37°C	14	89.20308483
				pIND	M	pind5	37°C	28	21.73913043
				pIND	M	pind5	37°C	42	2.638522427
				pIND	M	pind5	37°C	56	31.08108108
				pIND	M	pind5	37°C	70	51.07526882
				pIND	M	pind5	37°C	84	30
				pIND	M	pind5	37°C	98	22.95081967
				pIND	M	pind5	20°C	0	93.24324324
				pIND	M	pind5	20°C	14	98.37662338
				pIND	M	pind5	20°C	28	15.51724138
				pIND	M	pind5	20°C	42	9.872611465
				pIND	M	pind5	20°C	56	0
				pIND	M	pind5	20°C	70	2.564102564
				pIND	M	pind5	20°C	84	13.33333333
				pIND	M	pind5	20°C	98	52.63157895
				pIND	L	pind5	37°C	0	99.40711462
				pIND	L	pind5	37°C	14	92.32673267
				pIND	L	pind5	37°C	28	40
				pIND	L	pind5	37°C	42	4.291845494
				pIND	L	pind5	37°C	56	6.578947368
				pIND	L	pind5	37°C	70	1.19047619
				pIND	L	pind5	37°C	84	5.913272011
				pIND	L	pind5	37°C	98	0
				pIND	L	pind5	20°C	0	93.24324324
				pIND	L	pind5	20°C	14	56.99481865
				pIND	L	pind5	20°C	28	34.14634146
				pIND	L	pind5	20°C	42	9.87654321
				pIND	L	pind5	20°C	56	1.36239782
				pIND	L	pind5	20°C	70	1.666666667
				pIND	L	pind5	20°C	84	2.321981424
				pIND	L	pind5	20°C	98	11.50442478
				pIND	S	pind6	37°C	0	97.91666667
				pIND	S	pind6	37°C	14	97.87234043
				pIND	S	pind6	37°C	28	25.99388379
				pIND	S	pind6	37°C	42	10.83032491
				pIND	S	pind6	37°C	56	25
				pIND	S	pind6	37°C	70	2.666666667
				pIND	S	pind6	37°C	84	0.8
				pIND	S	pind6	37°C	98	6.024096386
				pIND	S	pind6	20°C	0	98.48484848
				pIND	S	pind6	20°C	14	90.52631579
				pIND	S	pind6	20°C	28	31.37254902
				pIND	S	pind6	20°C	42	23.36448598
				pIND	S	pind6	20°C	56	0.543478261
				pIND	S	pind6	20°C	70	14.91712707
				pIND	S	pind6	20°C	84	0.153846154
				pIND	S	pind6	20°C	98	11.9047619
				pIND	M	pind6	37°C	0	97.91666667
				pIND	M	pind6	37°C	14	91.59159159
				pIND	M	pind6	37°C	28	24.59016393
				pIND	M	pind6	37°C	42	30.05464481
				pIND	M	pind6	37°C	56	61.37724551
				pIND	M	pind6	37°C	70	58.17174515
				pIND	M	pind6	37°C	84	20
				pIND	M	pind6	37°C	98	14.89361702
				pIND	M	pind6	20°C	0	98.48484848
				pIND	M	pind6	20°C	14	94.33962264
				pIND	M	pind6	20°C	28	26.75159236
				pIND	M	pind6	20°C	42	19.18918919
				pIND	M	pind6	20°C	56	0
				pIND	M	pind6	20°C	70	0
				pIND	M	pind6	20°C	84	4.375
				pIND	M	pind6	20°C	98	94.68599034
				pIND	L	pind6	37°C	0	97.91666667
				pIND	L	pind6	37°C	14	81.61290323
				pIND	L	pind6	37°C	28	38.19444444
				pIND	L	pind6	37°C	42	6.578947368
				pIND	L	pind6	37°C	56	4.597701149
				pIND	L	pind6	37°C	70	0.308641975
				pIND	L	pind6	37°C	84	1.257861635
				pIND	L	pind6	37°C	98	0
				pIND	L	pind6	20°C	0	98.48484848
				pIND	L	pind6	20°C	14	82.66666667
				pIND	L	pind6	20°C	28	30.92783505
				pIND	L	pind6	20°C	42	41.52046784
				pIND	L	pind6	20°C	56	28.60169492
				pIND	L	pind6	20°C	70	14.91712707
				pIND	L	pind6	20°C	84	4.409171076
				pIND	L	pind6	20°C	98	25
				pIND	S	pind7	37°C	0	97.32262383
				pIND	S	pind7	37°C	14	99.07407407
				pIND	S	pind7	37°C	28	96.81697613
				pIND	S	pind7	37°C	42	99.31972789
				pIND	S	pind7	37°C	56	98.20143885
				pIND	S	pind7	37°C	70	98.87640449
				pIND	S	pind7	37°C	84	98.14814815
				pIND	S	pind7	37°C	98	95.07042254
				pIND	S	pind7	20°C	0	100
				pIND	S	pind7	20°C	14	100
				pIND	S	pind7	20°C	28	100
				pIND	S	pind7	20°C	42	100
				pIND	S	pind7	20°C	56	100
				pIND	S	pind7	20°C	70	99.5215311
				pIND	S	pind7	20°C	84	100
				pIND	S	pind7	20°C	98	100
				pIND	M	pind7	37°C	0	97.32262383
				pIND	M	pind7	37°C	14	95.67723343
				pIND	M	pind7	37°C	28	99.19354839
				pIND	M	pind7	37°C	42	98.00664452
				pIND	M	pind7	37°C	56	98.30985915
				pIND	M	pind7	37°C	70	98.86685552
				pIND	M	pind7	37°C	84	97.4
				pIND	M	pind7	37°C	98	89.47368421
				pIND	M	pind7	20°C	0	100
				pIND	M	pind7	20°C	14	99.56521739
				pIND	M	pind7	20°C	28	100
				pIND	M	pind7	20°C	42	99.75961538
				pIND	M	pind7	20°C	56	100
				pIND	M	pind7	20°C	70	20.45454545
				pIND	M	pind7	20°C	84	1.492537313
				pIND	M	pind7	20°C	98	86.78414097
				pIND	L	pind7	37°C	0	97.32262383
				pIND	L	pind7	37°C	14	99.6969697
				pIND	L	pind7	37°C	28	99.33333333
				pIND	L	pind7	37°C	42	98.15384615
				pIND	L	pind7	37°C	56	98.58657244
				pIND	L	pind7	37°C	70	93.59756098
				pIND	L	pind7	37°C	84	84.43708609
				pIND	L	pind7	37°C	98	70
				pIND	L	pind7	20°C	0	100
				pIND	L	pind7	20°C	14	86.2244898
				pIND	L	pind7	20°C	28	100
				pIND	L	pind7	20°C	42	100
				pIND	L	pind7	20°C	56	99.51534733
				pIND	L	pind7	20°C	70	99.5215311
				pIND	L	pind7	20°C	84	99.49409781
				pIND	L	pind7	20°C	98	4.934210526
				pIND	S	pind8	37°C	0	99.23547401
				pIND	S	pind8	37°C	14	89.16256158
				pIND	S	pind8	37°C	28	26.43171806
				pIND	S	pind8	37°C	42	18.01801802
				pIND	S	pind8	37°C	56	29.85074627
				pIND	S	pind8	37°C	70	26.85950413
				pIND	S	pind8	37°C	84	12
				pIND	S	pind8	37°C	98	21.08433735
				pIND	S	pind8	20°C	0	97.47474747
				pIND	S	pind8	20°C	14	84.40677966
				pIND	S	pind8	20°C	28	31.25
				pIND	S	pind8	20°C	42	20.51282051
				pIND	S	pind8	20°C	56	17.30769231
				pIND	S	pind8	20°C	70	51.82926829
				pIND	S	pind8	20°C	84	3.333333333
				pIND	S	pind8	20°C	98	27.93296089
				pIND	M	pind8	37°C	0	99.23547401
				pIND	M	pind8	37°C	14	92.42424242
				pIND	M	pind8	37°C	28	25.55910543
				pIND	M	pind8	37°C	42	47.19764012
				pIND	M	pind8	37°C	56	95.9798995
				pIND	M	pind8	37°C	70	97.72079772
				pIND	M	pind8	37°C	84	98.3
				pIND	M	pind8	37°C	98	87.61904762
				pIND	M	pind8	20°C	0	97.47474747
				pIND	M	pind8	20°C	14	88.51674641
				pIND	M	pind8	20°C	28	26
				pIND	M	pind8	20°C	42	42.46987952
				pIND	M	pind8	20°C	56	29.41176471
				pIND	M	pind8	20°C	70	8.196721311
				pIND	M	pind8	20°C	84	7.936507937
				pIND	M	pind8	20°C	98	13.95348837
				pIND	L	pind8	37°C	0	99.23547401
				pIND	L	pind8	37°C	14	92.21183801
				pIND	L	pind8	37°C	28	31.25
				pIND	L	pind8	37°C	42	28.42105263
				pIND	L	pind8	37°C	56	10.1010101
				pIND	L	pind8	37°C	70	3.105590062
				pIND	L	pind8	37°C	84	0.399467377
				pIND	L	pind8	37°C	98	0
				pIND	L	pind8	20°C	0	97.47474747
				pIND	L	pind8	20°C	14	56.93069307
				pIND	L	pind8	20°C	28	54.34782609
				pIND	L	pind8	20°C	42	85.07462687
				pIND	L	pind8	20°C	56	45.93639576
				pIND	L	pind8	20°C	70	51.82926829
				pIND	L	pind8	20°C	84	72.37569061
				pIND	L	pind8	20°C	98	23.07692308

## Sheet: Fig. 4b
Figure 4b				replicate line	type	replicate	PCN
Plasmid copy number				pIND1	ancestor	1	5.00
pIND ancestor & evolved				pIND1	ancestor	2	12.00
				pIND1	ancestor	3	289.00
				pIND1	ancestor	4	80.00
				pIND1	ancestor	5	35.51
				pIND1	ancestor	6	92.37
				pIND1	ancestor	7	53.11
				pIND1	ancestor	8	78.68
				pIND1	ancestor	9	100.01
				pIND1	ancestor	10	1.43
				pIND1	ancestor	11	3.00
				pIND1	ancestor	12	1.61
				pIND1	ancestor	13	75.00
				pIND1	ancestor	14	13.88
				pIND1	ancestor	15	1.15
				pIND1	ancestor	16	53.94
				pIND1	ancestor	17	126.00
				pIND1	ancestor	18	1.04
				pIND1	ancestor	19	99.32
				pIND1	ancestor	20	3.71
				pIND1	ancestor	21	132.35
				pIND1	ancestor	22	3.78
				pIND1	ancestor	23	47.85
				pIND1	ancestor	24	106.70
				pIND1	ancestor	25	134.33
				pIND1	ancestor	26	14.16
				pIND1	ancestor	27	205.19
				pIND1	ancestor	28	34.43
				pIND1	ancestor	29	28.42
				pIND1	ancestor	30	75.00
				pIND2	ancestor	1	1.58
				pIND2	ancestor	2	1.78
				pIND2	ancestor	3	4.83
				pIND2	ancestor	4	7.51
				pIND2	ancestor	5	3.42
				pIND2	ancestor	6	4.12
				pIND2	ancestor	7	2.73
				pIND2	ancestor	8	3.00
				pIND2	ancestor	9	2.09
				pIND2	ancestor	10	3.73
				pIND2	ancestor	11	2.39
				pIND2	ancestor	12	2.54
				pIND2	ancestor	13	3.72
				pIND2	ancestor	14	1.99
				pIND2	ancestor	15	149.65
				pIND2	ancestor	16	6.95
				pIND2	ancestor	17	3.19
				pIND2	ancestor	18	2.09
				pIND2	ancestor	19	3.39
				pIND2	ancestor	20	2.35
				pIND2	ancestor	21	1.62
				pIND2	ancestor	22	3.49
				pIND2	ancestor	23	5.46
				pIND2	ancestor	24	4.62
				pIND2	ancestor	25	4.18
				pIND2	ancestor	26	375.65
				pIND2	ancestor	27	3.11
				pIND2	ancestor	28	3.78
				pIND2	ancestor	29	7.23
				pIND2	ancestor	30	4.30
				pIND3	ancestor	1	2.52
				pIND3	ancestor	2	0.00
				pIND3	ancestor	3	247.53
				pIND3	ancestor	4	88.95
				pIND3	ancestor	5	35.51
				pIND3	ancestor	6	92.37
				pIND3	ancestor	7	53.11
				pIND3	ancestor	8	78.68
				pIND3	ancestor	9	231.28
				pIND3	ancestor	10	1.43
				pIND3	ancestor	11	0.84
				pIND3	ancestor	12	1.61
				pIND3	ancestor	13	49.23
				pIND3	ancestor	14	13.88
				pIND3	ancestor	15	1.15
				pIND3	ancestor	16	53.94
				pIND3	ancestor	17	249.02
				pIND3	ancestor	18	1.04
				pIND3	ancestor	19	99.32
				pIND3	ancestor	20	3.71
				pIND3	ancestor	21	132.35
				pIND3	ancestor	22	3.78
				pIND3	ancestor	23	47.85
				pIND3	ancestor	24	106.70
				pIND3	ancestor	25	134.33
				pIND3	ancestor	26	14.16
				pIND3	ancestor	27	110.32
				pIND3	ancestor	28	34.43
				pIND3	ancestor	29	28.42
				pIND3	ancestor	30	30.17
				pIND4	ancestor	1	120.37
				pIND4	ancestor	2	211.78
				pIND4	ancestor	3	187.46
				pIND4	ancestor	4	107.06
				pIND4	ancestor	5	197.25
				pIND4	ancestor	6	320.14
				pIND4	ancestor	7	3.46
				pIND4	ancestor	8	111.91
				pIND4	ancestor	9	5.69
				pIND4	ancestor	10	110.79
				pIND4	ancestor	11	0.00
				pIND4	ancestor	12	141.79
				pIND4	ancestor	13	238.44
				pIND4	ancestor	14	276.68
				pIND4	ancestor	15	176.91
				pIND4	ancestor	16	238.20
				pIND4	ancestor	17	365.16
				pIND4	ancestor	18	37.83
				pIND4	ancestor	19	148.04
				pIND4	ancestor	20	3.44
				pIND4	ancestor	21	4.43
				pIND4	ancestor	22	39.60
				pIND4	ancestor	23	403.68
				pIND4	ancestor	24	216.81
				pIND4	ancestor	25	32.49
				pIND4	ancestor	26	115.47
				pIND4	ancestor	27	143.65
				pIND4	ancestor	28	0.00
				pIND4	ancestor	29	14.47
				pIND4	ancestor	30	204.88
				pIND5	ancestor	1	85.26
				pIND5	ancestor	2	5.20
				pIND5	ancestor	3	198.49
				pIND5	ancestor	4	208.68
				pIND5	ancestor	5	32.74
				pIND5	ancestor	6	186.70
				pIND5	ancestor	7	2.25
				pIND5	ancestor	8	28.00
				pIND5	ancestor	9	2.14
				pIND5	ancestor	10	39.56
				pIND5	ancestor	11	168.00
				pIND5	ancestor	12	135.48
				pIND5	ancestor	13	0.02
				pIND5	ancestor	14	133.19
				pIND5	ancestor	15	296.86
				pIND5	ancestor	16	131.85
				pIND5	ancestor	17	343.06
				pIND5	ancestor	18	7.11
				pIND5	ancestor	19	183.44
				pIND5	ancestor	20	137.76
				pIND5	ancestor	21	85.26
				pIND5	ancestor	22	5.20
				pIND5	ancestor	23	198.49
				pIND5	ancestor	24	327.06
				pIND5	ancestor	25	32.74
				pIND5	ancestor	26	1.25
				pIND5	ancestor	27	2.25
				pIND5	ancestor	28	260.00
				pIND5	ancestor	29	2.14
				pIND5	ancestor	30	5.00
				pIND6	ancestor	1	156.72
				pIND6	ancestor	2	313.49
				pIND6	ancestor	3	0.01
				pIND6	ancestor	4	184.73
				pIND6	ancestor	5	45.62
				pIND6	ancestor	6	150.63
				pIND6	ancestor	7	73.04
				pIND6	ancestor	8	186.46
				pIND6	ancestor	9	382.18
				pIND6	ancestor	10	227.95
				pIND6	ancestor	11	139.01
				pIND6	ancestor	12	175.08
				pIND6	ancestor	13	176.39
				pIND6	ancestor	14	176.14
				pIND6	ancestor	15	176.25
				pIND6	ancestor	16	127.34
				pIND6	ancestor	17	193.90
				pIND6	ancestor	18	3.41
				pIND6	ancestor	19	74.23
				pIND6	ancestor	20	98.59
				pIND6	ancestor	21	301.38
				pIND6	ancestor	22	135.48
				pIND6	ancestor	23	0.02
				pIND6	ancestor	24	133.19
				pIND6	ancestor	25	296.86
				pIND6	ancestor	26	131.85
				pIND6	ancestor	27	343.06
				pIND6	ancestor	28	7.11
				pIND6	ancestor	29	183.44
				pIND6	ancestor	30	137.76
				pIND7	ancestor	1	2.32
				pIND7	ancestor	2	2.41
				pIND7	ancestor	3	2.48
				pIND7	ancestor	4	3.26
				pIND7	ancestor	5	3.83
				pIND7	ancestor	6	2.77
				pIND7	ancestor	7	1.43
				pIND7	ancestor	8	2.56
				pIND7	ancestor	9	3.58
				pIND7	ancestor	10	1.46
				pIND7	ancestor	11	4.82
				pIND7	ancestor	12	2.68
				pIND7	ancestor	13	19.53
				pIND7	ancestor	14	4.67
				pIND7	ancestor	15	3.68
				pIND7	ancestor	16	3.68
				pIND7	ancestor	17	3.66
				pIND7	ancestor	18	4.74
				pIND7	ancestor	19	2.88
				pIND7	ancestor	20	4.55
				pIND7	ancestor	21	2.95
				pIND7	ancestor	22	3.87
				pIND7	ancestor	23	2.81
				pIND7	ancestor	24	55.36
				pIND7	ancestor	25	2.80
				pIND7	ancestor	26	1.93
				pIND7	ancestor	27	2.20
				pIND7	ancestor	28	2.16
				pIND7	ancestor	29	7.11
				pIND7	ancestor	30	5.46
				pIND8	ancestor	1	85.26
				pIND8	ancestor	2	5.20
				pIND8	ancestor	3	198.49
				pIND8	ancestor	4	208.68
				pIND8	ancestor	5	32.74
				pIND8	ancestor	6	1.25
				pIND8	ancestor	7	2.25
				pIND8	ancestor	8	0.00
				pIND8	ancestor	9	2.14
				pIND8	ancestor	10	39.56
				pIND8	ancestor	11	301.38
				pIND8	ancestor	12	135.48
				pIND8	ancestor	13	0.02
				pIND8	ancestor	14	133.19
				pIND8	ancestor	15	296.86
				pIND8	ancestor	16	131.85
				pIND8	ancestor	17	343.06
				pIND8	ancestor	18	7.11
				pIND8	ancestor	19	183.44
				pIND8	ancestor	20	137.76
				pIND8	ancestor	21	85.26
				pIND8	ancestor	22	5.20
				pIND8	ancestor	23	198.49
				pIND8	ancestor	24	208.68
				pIND8	ancestor	25	32.74
				pIND8	ancestor	26	1.25
				pIND8	ancestor	27	2.25
				pIND8	ancestor	28	0.00
				pIND8	ancestor	29	2.14
				pIND8	ancestor	30	39.56
				pINDS7	evolved	1	2.18
				pINDS7	evolved	2	3.42
				pINDS7	evolved	3	2.34
				pINDS7	evolved	4	1.66
				pINDS7	evolved	5	3.14
				pINDS7	evolved	6	2.36
				pINDS7	evolved	7	3.48
				pINDS7	evolved	8	48.53
				pINDS7	evolved	9	1.33
				pINDS7	evolved	10	1.03
				pINDS7	evolved	11	2.17
				pINDS7	evolved	12	1.14
				pINDS7	evolved	13	1.55
				pINDS7	evolved	14	1.36
				pINDS7	evolved	15	1.68
				pINDS7	evolved	16	2.28
				pINDS7	evolved	17	1.61
				pINDS7	evolved	18	2.97
				pINDS7	evolved	19	2.13
				pINDS7	evolved	20	2.81
				pINDM2	evolved	1	4.21
				pINDM4	evolved	2	2.46
				pINDM4	evolved	3	2.08
				pINDM4	evolved	4	3.23
				pINDM4	evolved	5	1.98
				pINDM4	evolved	6	2.04
				pINDM4	evolved	7	2.65
				pINDM4	evolved	8	2.66
				pINDM4	evolved	9	2.22
				pINDM4	evolved	10	1.00
				pINDM4	evolved	11	1.08
				pINDM4	evolved	12	1.10
				pINDM4	evolved	13	33.52
				pINDM4	evolved	14	2.02
				pINDM4	evolved	15	2.44
				pINDM4	evolved	16	2.48
				pINDM4	evolved	17	3.07
				pINDM4	evolved	18	2.39
				pINDM4	evolved	19	2.91
				pINDM4	evolved	20	2.21
				pINDM8	evolved	1	2.47
				pINDM8	evolved	2	0.85
				pINDM8	evolved	3	0.82
				pINDM8	evolved	4	1.62
				pINDM8	evolved	5	2.65
				pINDM8	evolved	6	1.91
				pINDM8	evolved	7	2.59
				pINDM8	evolved	8	1.75
				pINDM8	evolved	9	0.34
				pINDM8	evolved	10	0.93
				pINDM8	evolved	11	0.79
				pINDM8	evolved	12	17.55
				pINDM8	evolved	13	1.27
				pINDM8	evolved	14	1.98
				pINDM8	evolved	15	0.59
				pINDM8	evolved	16	0.69
				pINDM8	evolved	17	2.42
				pINDM8	evolved	18	1.35
				pINDM8	evolved	19	1.07
				pINDM8	evolved	20	1.18
				pINDL4	evolved	1	2.84
				pINDL4	evolved	2	1.67
				pINDL4	evolved	3	5.42
				pINDL4	evolved	4	4.01
				pINDL4	evolved	5	3.04
				pINDL4	evolved	6	1.28
				pINDL4	evolved	7	1.45
				pINDL4	evolved	8	2.48
				pINDL4	evolved	9	80.91
				pINDL4	evolved	10	5.88
				pINDL4	evolved	11	18.02
				pINDL4	evolved	12	3.60
				pINDL4	evolved	13	5.90
				pINDL4	evolved	14	3.25
				pINDL4	evolved	15	2.17
				pINDL4	evolved	16	3.38
				pINDL4	evolved	17	4.09
				pINDL4	evolved	18	1.60
				pINDL4	evolved	19	5.39
				pINDL4	evolved	20	2.99

## Sheet: Fig. 4d
Figure 4d				plasmid	replicate	gene	relative transcription
Relative transcription				pINDS7	pINDS7_1	araC	40.43275022
Transcription per pIND plasmid (evolved)				pINDS7	pINDS7_2	araC	61.38033772
				pINDS7	pINDS7_3	araC	95.48190358
				pINDM4	pINDM4_1	araC	68.66113195
				pINDM4	pINDM4_2	araC	48.32354367
				pINDM4	pINDM4_3	araC	59.02211601
				pINDS7	pINDS7_1	rep	32.93972603
				pINDS7	pINDS7_2	rep	47.88748838
				pINDS7	pINDS7_3	rep	74.41414294
				pINDM4	pINDM4_1	rep	45.74835311
				pINDM4	pINDM4_2	rep	38.10931039
				pINDM4	pINDM4_3	rep	28.43850708

## Sheet: Supplementary Fig. 1a
Supplementary Figure 1a				replicate	temperature	relative fitness (w) to wildtype
Fitness experiments				wt1	20°C	0.953642186
				wt2	20°C	0.99
				wt3	20°C	0.93
				wt4	20°C	1.14
				wt5	20°C	1.09
				wt6	20°C	1.03
				wt7	20°C	1.00
				wt8	20°C	1.00
				wt1	37°C	0.99
				wt2	37°C	0.99
				wt3	37°C	1.19
				wt4	37°C	1.03
				wt5	37°C	1.01
				wt6	37°C	0.87
				wt7	37°C	0.95
				wt8	37°C	0.87

[truncated: 5 more sheets: Supplementary Fig. 1b, Supplementary Fig. 4, Supplementary Fig. 6, Supplementary Fig. 11, Supplementary Fig. 12]
